# Supplementary material for: Genome-Wide Association Study for Maize Hybrid Performance in a Typical Breeder Population
Source: Int J Mol Sci. 2024 Jan 18;25(2):1190. doi: 10.3390/ijms25021190 (PMC10816832; doi:10.3390/ijms25021190)
Supplement: Supplementary file 1 [file ijms-25-01190-s001.zip › ijms-2770949-supplementary/Table S1.xlsx]

## Sheet: Sheet1
Trait	Epi QTNs	Interactive SNPs	Mode	Effect	-log P	PVE (%)
GY	gyEpi1	chr1_214386838×chr8_153672619	DA	-0.91	6.6	1.1
	gyEpi2	chr2_10330985×chr5_29758562	DD	1.02	6.7	1
	gyEpi3	chr2_194830296×chr2_222255153	DD	1.03	6.9	1.2
	Sum					3.3
GM	gmEpi1	chr2_34897084×chr9_157715079	AD	1.4	6.63	1.6
	gmEpi2	chr6_151959708×chr10_55244260	DD	-1.17	7.15	1.3
	Total					2.9
PH	phEpi1	chr1_242189336×chr6_123991575	AD	28.25	8.15	1.5
	phEpi2	chr2_140979963×chr8_103902205	AA/AD	14.49	6.81	1.5
	phEpi3	chr3_210477627×chr6_34749151	DA	-10.61	6.7	1.5
	phEpi4	chr5_168901141×chr7_81483634	AA	-47.44	6.96	3.3
	phEpi5	chr5_168901141×chr7_82862266	AD/DA	45.48	6.61	1.8
	phEpi6	chr7_167823743×chr7_173264764	DD	16.55	7.39	1.4
	phEpi7	chr9_23986153×chr9_139394000	AD	-10.53	6.74	1.4
	Sum					12.4
EH	ehEpi1	chr3_190105305×chr5_9920	AA/AD	17.74	7.03	3.9
	ehEpi2	chr5_88960243×chr7_147751539	DD	-10.41	6.79	1.9
	Sum					5.8
ELL	ellEpi1	chr1_202689456×chr5_96668913	AA	4.8	6.59	1.5
	ellEpi2	chr1_202689456×chr5_98596284	AA	4.66	6.88	1.2
	ellEpi3	chr2_11645508×chr3_225835145	AA	10.43	7.33	1.8
	ellEpi4	chr2_185139206×chr9_155116158	AA	10.74	7.05	4.5
	ellEpi5	chr3_121297477×chr3_139767124	AA/AD	5.51	6.65	6.8
	ellEpi6	chr3_204307012×chr5_190358700	AA	4.81	6.61	1.2
	ellEpi7	chr3_204307012×chr9_109055202	AA	4.81	7.55	1.8
	ellEpi8	chr3_67931917×chr4_244805113	DA	4.26	6.72	1.2
	ellEpi9	chr6_120285938×chr7_16182425	DA	-9.52	6.9	1.3
	ellEpi10	chr6_122902531×chr7_16818256	DD	9.11	8.79	1
	ellEpi11	chr6_126454783×chr6_149524547	AD	4.8	6.92	1.6
	ellEpi12	chr6_136018569×chr7_16182425	AD	-9.56	6.99	2.5
	ellEpi13	chr6_161721338×chr7_18153924	AD	2.86	7.42	1.6
	ellEpi14	chr6_164921223×chr8_18854722	DD	5.79	7.5	1.4
	ellEpi15	chr6_169242228×chr10_129642194	AA	3.41	6.71	1.9
	ellEpi16	chr7_16254448×chr8_176313870	AD	-8.58	6.9	1.9
	ellEpi17	chr8_164244364×chr9_114344403	DA	6.04	7.31	3.1
	Sum					36.3
ELW	elwEpi1	chr1_219173140×chr1_302432235	AA	0.83	7.71	1.3
	elwEpi2	chr1_219173140×chr2_136355032	AA	0.81	7.52	3.1
	Sum					4.4
ELA	elaEpi1	chr1_16750699×chr9_142660297	AA	-70.43	6.94	1.5
	elaEpi2	chr1_16750699×chr9_144529689	AA	-69.82	6.88	3.2
	elaEpi3	chr1_170235411×chr7_18384534	AA	39.7	7.02	1.3
	elaEpi4	chr2_203638398×chr10_133172674	AA	-31.41	7.78	3.2
	elaEpi5	chr2_29410808×chr2_181067181	AA	-50.19	6.85	1
	elaEpi6	chr3_68157838×chr3_170877903	AD	-58.23	6.66	1.2
	elaEpi7	chr4_240998734×chr9_114746185	AA	-54.58	7.49	2.2
	elaEpi8	chr5_2480852×chr9_114748225	AA	-25.33	6.67	1.5
	elaEpi9	chr6_65326899×chr7_154090326	AA	-50.68	6.71	2.2
	Sum					17.3
RPR_TIAG	tiagEpi1	chr1_192436625×chr1_261816635	AD	-3.69	6.63	1.1
	tiagEpi2	chr1_20025760×chr8_162159179	AD	-8.7	7.55	1
	tiagEpi3	chr1_214257326×chr9_159553894	AA	4.17	7.1	1.2
	tiagEpi4	chr1_221933120×chr3_79318942	AA	-3.15	6.89	1.7
	tiagEpi5	chr1_221933122×chr6_162611184	AD	-6.26	7.91	1
	tiagEpi6	chr1_221933156×chr6_152615330	DA	3.63	7.07	1.2
	tiagEpi7	chr1_30842539×chr10_113369828	AA	-10.71	7.07	2.4
	tiagEpi8	chr3_82338753×chr10_97987256	AA	-3.43	6.59	1.8
	tiagEpi9	chr3_82338753×chr7_18384534	AA	-3.13	7.53	6.4
	tiagEpi10	chr3_90679129×chr7_18384534	AA	3.25	7.91	1.4
	tiagEpi11	chr3_91898648×chr4_162162330	AD	3.25	7.29	1.4
	tiagEpi12	chr7_167842391×chr8_120358787	AA	3.02	6.6	2.4
	tiagEpi13	chr8_164040139×chr9_146686996	AD	-3.95	7.71	1.3
	tiagEpi14	chr1_1921466×chr8_178452343	DD	4.51	6.74	1.2
	Sum					25.5
RPR_IUE	iueEpi1	chr1_27286998×chr3_190629068	AA	2.76	7.44	2.3
	iueEpi2	chr1_28612341×chr3_190629068	AA/AD	-3.14	7.34	2.7
	iueEpi3	chr1_28612341×chr9_139360321	DD	-3.09	7.33	1.9
	Sum					6.9
TBN	tbnEpi1	chr1_12106656×chr8_165204139	AA	1.98	8.48	6.2
	tbnEpi2	chr2_13769856×chr6_167148830	AA	4.23	8.55	1.6
	tbnEpi3	chr3_11139729×chr3_180842287	AA	-2.25	8.41	2
	tbnEpi4	chr3_133711288×chr3_176927425	AA	2.96	8.08	1.3
	tbnEpi5	chr3_27601576×chr10_148202217	AA	4.75	7.65	2
	tbnEpi6	chr4_144729174×chr8_132647172	AA	-2.14	7.82	1.4
	tbnEpi7	chr4_174672748×chr7_170519258	AA	3.64	7.83	1.6
	tbnEpi8	chr6_167994724×chr7_136308118	AA	3.43	7.8	1.5
	tbnEpi9	chr7_136308118×chr10_132100413	AA	3.29	8.46	4.8
	tbnEpi10	chr7_170519258×chr7_170836267	AA	3.58	7.95	1.2
	Sum					23.6
