# Supplementary material for: Genome-Wide Association Study for Maize Hybrid Performance in a Typical Breeder Population
Source: Int J Mol Sci. 2024 Jan 18;25(2):1190. doi: 10.3390/ijms25021190 (PMC10816832; doi:10.3390/ijms25021190)
Supplement: Supplementary file 1 [file ijms-25-01190-s001.zip › ijms-2770949-supplementary/Table S2.xlsx]

## Sheet: Sheet1
Trait	QTN	Position	Number of genetype 2	Number of genetype 1	Number of genetype 0	Phenotypic mean for genotype 2	Phenotypic mean for genotype 1	Phenotypic mean for genotype 0	d/a	Site effect
GY	gySNP1	chr1_215245696	25	306	108	9.02 c	9.85 b	10.27 a	0.326673	Incomplete dominance
	gySNP2	chr1_73916274	380	59	0	9.79 b	10.69 a	NN	NN	NN
	gySNP3	chr3_221920034	229	176	34	9.59 c	10.19 b	10.59 a	0.20607	Additive
	gySNP4	chr5_209076386	186	221	32	9.55 c	10.1 b	10.63 a	0.0176396	Additive
	gyEpi1-1	chr1_214386838	315	118	6	9.91 b	9.87 b	10.47 a	-1.13255	Incomplete dominance
	gyEpi1-2	chr8_153672619	199	202	38	9.98 a	9.88 a	9.7 a	0.315131	Incomplete dominance
	gyEpi2-1	chr2_10330985	272	148	19	10.07 a	9.68 b	9.37 b	-0.12325	Additive
	gyEpi2-2	chr5_29758562	299	132	8	9.83 a	10.07 a	10.07 a	1.06015	Incomplete dominance
	gyEpi3-1	chr2_194830296	217	186	36	9.86 a	9.93 a	10.1 a	-0.430521	Incomplete dominance
	gyEpi3-2	chr2_222255153	332	105	0	9.93 a	9.87 a	NN	NN	NN
GM	gmSNP1	chr2_1263421	232	174	33	21.04 a	20.32 b	19.5 c	0.0631278	Additive
	gmSNP2	chr5_15548317	338	96	5	20.36 c	21.55 b	22.08 a	0.38424	Incomplete dominance
	gmSNP3	chr7_157333857	297	130	12	20.29 c	21.28 b	22.4 a	-0.0631769	Additive
	gmSNP4	chr8_129615225	186	217	36	21.16 a	20.34 b	19.72 c	-0.140213	Additive
	gmSNP5	chr9_152684176	162	224	53	20 c	20.9 b	21.48 a	0.215718	Additive
	gmEpi1-1	chr2_34897084	304	130	5	20.68 a	20.55 ab	20.24 b	0.395531	Incomplete dominance
	gmEpi1-2	chr9_157715079	40	355	44	20.41 a	20.67 a	20.61 a	1.58	Overdominance
	gmEpi2-1	chr10_55244260	208	217	14	20.86 a	20.42 b	20.75 ab	-7.25546	Overdominance
	gmEpi2-2	chr6_151959708	98	270	71	20.34 c	20.63 b	21.09 a	-0.24187	Additive
PH	phSNP1	chr5_208463873	120	223	96	241.14 a	232.79 b	223.39 c	0.0592487	Additive
	phSNP2	chr5_215535364	228	178	33	239.55 a	227.76 b	216.19 c	-0.0093572	Additive
	phSNP3	chr6_124049465	260	164	15	237.21 a	228.61 b	208.49 c	0.400813	Incomplete dominance
	phSNP4	chr7_176596934	103	282	54	218.65 c	235.61 b	246.88 a	0.201101	Additive
	phSNP5	chr8_128340728	400	39	0	234.2 b	220.84 a	NN	NN	NN
	phSNP6	chr10_147469999	370	69	0	235.35 b	220.48 a	NN	NN	NN
	phEpi1-1	chr1_242189336	286	151	0	231.32 a	235.87 a	NN	NN	NN
	phEpi1-2	chr6_123991575	268	165	6	230.01 c	237.35 b	248.05 a	-0.18641	Additive
	phEpi2-1	chr2_140979963	98	226	115	229.78 b	234.6 a	232.65 ab	2.3584	Overdominance
	phEpi2-2	chr8_103902205	380	59	0	232.73 a	234.87 a	NN	NN	NN
	phEpi3-1	chr3_210477627	153	241	45	235.87 a	230.46 b	236.97 a	-10.8394	Overdominance
	phEpi3-2	chr6_34749151	35	276	128	219.16 c	232.44 b	238.06 a	0.405273	Incomplete dominance
	phEpi4-1	chr7_81483634	373	66	0	232.16 b	237.84 a	NN	NN	NN
	phEpi4-2/phEpi5-1	chr5_168901141	405	34	0	233.29 a	229.74 a	NN	NN	NN
	phEpi5-2	chr7_82862266	344	95	0	231.67 b	237.89 a	NN	NN	NN
	phEpi6-1	chr7_167823743	196	194	49	229.73 c	234.41 b	240.63 a	-0.141021	Additive
	phEpi6-2	chr7_173264764	336	99	4	231.93 b	236.87 a	229.16 b	4.56436	Overdominance
	phEpi7-1	chr9_139394000	219	186	34	228.73 c	236.28 b	242.78 a	0.0756116	Additive
	phEpi7-2	chr9_23986153	281	141	17	232.03 a	234.54 a	236.56 a	0.10896	Additive
EH	ehSNP1	chr3_291054	252	164	23	540.68 a	535.32 b	522.73 c	0.40284	Incomplete dominance
	ehSNP2	chr6_132789720	162	215	62	82.38 c	89.08 b	94.05 a	0.148256	Additive
	ehSNP3	chr7_180279662	231	180	28	83.75 c	90.65 b	95.21 a	0.204044	Additive
	ehSNP4	chr9_71431208	310	127	0	84.61 a	93.66 b	NN	NN	NN
	ehSNP5	chr9_79091347	411	28	0	86.64 a	97.09 b	NN	NN	NN
	ehSNP6	chr9_99136257	415	24	0	86.64 a	98.92 b	NN	NN	NN
	ehEpi1-1	chr3_190105305	288	145	6	87.48 a	87.27 a	80.04 b	0.942914	Incomplete dominance
	ehEpi1-2	chr5_9920	399	40	0	86.71 b	93.3 a	NN	NN	NN
	ehEpi2-1	chr5_88960243	258	175	6	88.04 ab	86.15 b	89.79 a	-3.14057	Overdominance
	ehEpi2-2	chr7_147751539	356	83	0	87.87 a	84.9 b	NN	NN	NN
ELL	ellSNP1	chr7_16182425	265	166	8	79.16 a	77.73 b	73.52 c	0.491759	Incomplete dominance
	ellSNP2	chr1_254318451	387	52	0	78.11 a	81.59 b	NN	NN	NN
	ellSNP3	chr6_118971410	400	39	0	78.91 b	74.51 a	NN	NN	NN
	ellEpi1-1	chr5_96668913	210	225	4	78.53 a	78.51 a	78.58 a	-1.6277	Overdominance
	ellEpi1-2/ellEpi2-1	chr1_202689456	320	119	0	78.4 a	78.84 a	NN	NN	NN
	ellEpi2-2	chr8_128340728	209	222	8	78.55 a	78.43 b	80.35 a	-1.12856	Incomplete dominance
	ellEpi3-1	chr5_98596284	314	123	0	78.05 b	79.71 a	NN	NN	NN
	ellEpi3-2	chr2_11645508	368	70	0	78.58 a	78.28 a	NN	NN	NN
	ellEpi4-1	chr3_225835145	364	74	0	78.98 a	76.4 b	NN	NN	NN
	ellEpi4-2	chr2_185139206	375	64	0	78.41 a	79.18 a	NN	NN	NN
	ellEpi5-1	chr9_155116158	79	210	150	76.55 c	78.49 b	79.6 a	0.270977	Incomplete dominance
	ellEpi5-2	chr3_121297477	414	25	0	78.51 a	78.73 a	NN	NN	NN
	ellEpi6-1	chr3_139767124	103	247	89	78.64 a	78.38 a	78.78 a	-4.84262	Overdominance
	ellEpi6-2/ellEpi7-1	chr5_190358700	391	48	0	78.51 a	78.63 a	NN	NN	NN
	ellEpi7-2	chr3_204307012	69	256	114	78.11 a	78.71 a	78.35 a	3.81109	Overdominance
	ellEpi8-1	chr9_109055202	20	277	142	76.91 b	78.85 a	78.1 a	2.24757	Overdominance
	ellEpi8-2	chr3_67931917	245	186	8	78.71 a	78.35 a	76.58 b	0.664305	Incomplete dominance
	ellEpi9-1	chr4_244805113	314	123	0	77.94 b	80 a	NN	NN	NN
	ellEpi9-2/ellEpi12-1	chr6_120285938	326	111	0	79.26 a	76.43 b	NN	NN	NN
	ellEpi10-1	chr6_122902531	315	120	4	78 a	79.88 a	78.59 a	5.39282	Overdominance
	ellEpi10-2	chr7_16818256	279	156	4	78.91 a	77.99 a	72.36 b	0.718798	Incomplete dominance
	ellEpi11-1	chr6_126454783	311	124	4	77.89 c	79.8 b	88.08 a	-0.624742	Incomplete dominance
	ellEpi11-2	chr6_149524547	42	299	98	79.34 a	78.86 a	77.12 b	0.571857	Incomplete dominance
	ellEpi12-2	chr6_136018569	322	115	0	78.04 b	79.85 a	NN	NN	NN
	ellEpi13-1	chr6_161721338	60	295	84	78.01 a	78.22 a	79.95 a	-0.790165	Incomplete dominance
	ellEpi13-2	chr7_18153924	92	263	84	78.37 a	78.59 a	78.46 a	4.06418	Overdominance
	ellEpi14-1	chr6_164921223	281	141	17	78.23 b	78.93 ab	79.97 a	-0.189339	Additive
	ellEpi14-2	chr8_18854722	392	46	0	78.19 b	81.33 a	NN	NN	NN
	ellEpi15-1	chr10_129642194	114	280	45	79.25 a	78.7 a	75.58 b	0.700216	Incomplete dominance
	ellEpi15-2	chr6_169242228	352	83	4	78.66 a	78.21 a	73.09 b	0.838224	Incomplete dominance
	ellEpi16-1	chr7_16254448	322	115	0	79.29 a	76.44 b	NN	NN	NN
	ellEpi16-2	chr8_176313870	322	115	0	77.88 b	80.2 a	NN	NN	NN
	ellEpi17-1	chr8_164244364	325	114	0	77.94 b	80.16 a	NN	NN	NN
	ellEpi17-2	chr9_114344403	243	192	4	78.95 a	77.97 b	78.53 ab	-3.63407	Overdominance
ELW	elwSNP1	chr2_21687575	118	211	110	9.18 a	9.06 b	9.15 a	-6.75226	Overdominance
	elwSNP2	chr3_159442050	317	115	7	9.32 a	8.6 b	8.05 c	-0.131127	Additive
	elwSNP3	chr3_229142753	190	203	46	8.82 c	9.28 b	9.58 a	0.216252	Additive
	elwSNP4	chr5_196015158	396	41	0	9.16 b	8.7 a	NN	NN	NN
	elwSNP5	chr5_212255011	270	148	21	8.93 c	9.36 b	9.72 a	0.100144	Additive
	elwSNP6	chr6_167994782	148	209	82	8.76 c	9.17 b	9.61 a	-0.0429841	Additive
	elwSNP7	chr10_107630915	237	171	31	9.4 a	8.86 b	8.31 c	-0.000196292	Additive
	elwEpi1-1	chr1_302432235	328	110	0	9.15 a	9 b	NN	NN	NN
	elwEpi1-2/elwEpi2-1	chr1_219173140	75	320	44	8.89 b	9.17 a	9.07 ab	2.22714	Overdominance
	elwEpi2-2	chr2_136355032	364	74	0	9.11 a	9.12 a	NN	NN	NN
ELA	elaSNP1	chr2_195895775	388	50	0	544.2 b	489.62 a	NN	NN	NN
	elaSNP2	chr3_163190634	86	257	96	490.76 c	544.53 b	561.62 a	0.517794	Incomplete dominance
	elaSNP3	chr6_167994769	146	209	84	511.74 c	542.68 b	570.61 a	0.0510815	Additive
	elaSNP4	chr7_140317639	249	164	26	545.54 a	530.73 b	507.14 c	0.228522	Additive
	elaSNP5	chr7_142451671	195	201	43	549.58 a	530.71 b	516.84 c	-0.15225	Additive
	elaSNP6	chr9_142662042	120	242	77	570.39 a	532.32 b	503.85 c	-0.144296	Additive
	elaEpi1-1	chr9_142660297	252	164	23	540.68 a	535.32 b	522.73 c	0.4	Incomplete dominance
	elaEpi1-2/elaEpi2-1	chr1_16750699	414	25	0	537.29 a	545.08 a	NN	NN	NN
	elaEpi2-2	chr9_144529689	132	210	97	548.46 a	533.64 b	532.01 b	-0.802032	Incomplete dominance
	elaEpi3-1	chr1_170235411	316	120	0	536.84 b	541.56 a	NN	NN	NN
	elaEpi3-2	chr7_18384534	89	263	87	546.03 a	539.18 b	524.88 c	0.352163	Incomplete dominance
	elaEpi4-1	chr10_133172674	168	227	44	524.48 c	543.47 b	558.74 a	0.108698	Additive
	elaEpi4-2	chr2_203638398	113	250	76	530.12 c	538.47 b	546.62 a	0.0124351	Additive
	elaEpi5-1	chr2_181067181	219	202	18	522.55 b	552.9 a	552.34 a	1.03721	Incomplete dominance
	elaEpi5-2	chr2_29410808	309	127	0	535.23 b	542.39 a	NN	NN	NN
	elaEpi6-1	chr3_170877903	405	34	0	536.59 b	551.34 a	NN	NN	NN
	elaEpi6-2	chr3_68157838	116	248	75	537.03 b	537.02 b	541.2 a	-1.00379	Incomplete dominance
	elaEpi7-1	chr4_240998734	299	137	0	536.87 a	538.94 a	NN	NN	NN
	elaEpi7-2	chr9_114746185	245	182	12	519.34 a	559.91 b	577.01 c	0.406974	Incomplete dominance
	elaEpi8-1	chr5_2480852	153	215	71	541.69 a	534.99 b	537.51 ab	-2.20153	Overdominance
	elaEpi8-2	chr9_114748225	180	211	48	517.82 a	547.62 b	568.95 c	0.165847	Additive
	elaEpi9-1	chr6_65326899	386	53	0	536.73 a	545.05 b	NN	NN	NN
	elaEpi9-2	chr7_154090326	159	216	64	546.51 a	534 b	528.53 c	-0.391591	Incomplete dominance
RPR_TIAG	tiagSNP1	chr1_244211691	40	351	48	36.32 b	40.16 a	39.66 a	1.29853	Overdominance
	tiagSNP2	chr6_168202087	313	121	5	40.33 a	38.36 b	37.83 c	-0.581001	Incomplete dominance
	tiagSNP3	chr7_1403785	183	209	47	39.13 c	40.03 b	40.98 a	-0.0301985	Additive
	tiagEpi1-1	chr1_192436625	187	222	30	39.46 a	40.05 a	39.37 a	13.6137	Overdominance
	tiagEpi1-2	chr1_261816635	25	302	112	38.7 a	39.42 a	40.9 b	-0.345019	Incomplete dominance
	tiagEpi2-1	chr1_20025760	401	38	0	39.78 a	39.52 a	NN	NN	NN
	tiagEpi2-2	chr8_162159179	30	277	132	38.29 c	39.2 b	41.26 a	-0.389251	Incomplete dominance
	tiagEpi3-1	chr1_214257326	144	275	20	40.92 a	39.44 b	35.61 c	0.442231	Incomplete dominance
	tiagEpi3-2	chr9_159553894	289	137	13	39.66 a	39.99 a	39.39 a	3.45995	Overdominance
	tiagEpi4-1	chr1_221933120	301	129	9	39.98 a	39.47 a	36.2 b	0.731202	Incomplete dominance
	tiagEpi4-2	chr3_79318942	168	211	60	40.03 a	40.19 a	37.47 b	1.12568	Incomplete dominance
	tiagEpi5-1	chr1_221933122	306	124	9	40.01 a	39.39 a	36.2 b	0.674559	Incomplete dominance
	tiagEpi5-2	chr6_162611184	170	266	0	38.69 b	40.38 a	NN	NN	NN
	tiagEpi6-1	chr1_221933156	309	122	8	40.02 a	39.29 a	36.52 b	0.580418	Incomplete dominance
	tiagEpi6-2	chr6_152615330	100	192	147	40.79 a	40.04 a	38.67 b	0.293869	Incomplete dominance
	tiagEpi7-1	chr1_30842539	411	28	0	39.54 b	42.87 a	NN	NN	NN
	tiagEpi7-2	chr10_113369828	50	301	88	37.03 b	39.93 a	40.69 a	0.589146	Incomplete dominance
	tiagEpi8-1	chr10_97987256	153	277	9	38.5 c	40.37 b	42.14 a	0.0279836	Additive
	tiagEpi8-2/tiagEpi9-1	chr3_82338753	204	220	15	39.73 a	39.95 a	37.2 b	1.17738	Incomplete dominance
	tiagEpi9-2/tiagEpi10-1	chr7_18384534	89	263	87	38.35 c	39.91 b	40.72 a	0.317885	Incomplete dominance
	tiagEpi10-2	chr3_90679129	20	261	158	36.18 b	39.68 a	40.33 a	0.686458	Incomplete dominance
	tiagEpi11-1	chr3_91898648	119	218	102	39.31 a	39.97 a	39.8 a	1.70424	Overdominance
	tiagEpi11-2	chr4_162162330	84	297	58	38.51 c	39.87 b	40.96 a	0.111867	Additive
	tiagEpi12-1	chr7_167842391	231	169	39	40.37 a	39.17 b	38.63 b	-0.376571	Incomplete dominance
	tiagEpi12-2	chr8_120358787	159	264	16	39.9 a	39.75 a	38.3 b	0.819619	Incomplete dominance
	tiagEpi13-1	chr8_164040139	275	143	21	39.37 b	40.19 b	41.73 a	-0.303873	Incomplete dominance
	tiagEpi13-2	chr9_146686996	216	204	19	40.25 a	39.32 ab	38.82 b	-0.29765	Incomplete dominance
	tiagEpi14-1	chr1_1921466	320	107	12	39.76 a	39.75 a	39.56 a	0.875698	Incomplete dominance
	tiagEpi14-2	chr8_178452343	382	57	0	39.55 b	41.11 a	NN	NN	NN
RPR_IUE	iueSNP1	chr1_251572876	372	65	0	26.56 a	28.18 b	NN	NN	NN
	iueSNP2	chr6_157939881	316	117	6	27.26 a	25.46 b	27.89 a	-6.75799	Overdominance
	iueSNP3	chr9_140917978	411	28	0	26.6 a	29.6 b	NN	NN	NN
	iueEpi1-1	chr1_27286998	212	212	15	26.88 a	26.8 a	25.39 b	0.898688	Incomplete dominance
	iueEpi1-2/iueEpi2-1	chr3_190629068	188	248	0	27.09 a	26.57 a	NN	NN	NN
	iueEpi2-2/iueEpi3-1	chr1_28612341	246	191	0	26.72 a	26.86 a	NN	NN	NN
	iueEpi3-2	chr9_139360321	220	207	12	27.38 a	26.22 a	25.63 b	-0.325198	Incomplete dominance
TBN	tbnSNP1	chr2_45027887	364	75	0	6.56 a	7.33 b	NN	NN	NN
	tbnSNP2	chr2_51045430	406	33	0	6.61 a	7.64 b	NN	NN	NN
	tbnSNP3	chr4_186665498	360	78	0	6.79 b	6.18 a	NN	NN	NN
	tbnSNP4	chr4_189101304	334	103	0	6.86 b	6.13 a	NN	NN	NN
	tbnSNP5	chr5_201203454	267	156	16	6.52 b	6.98 a	6.73 b	3.40422	Overdominance
	tbnSNP6	chr6_134143465	8	250	181	7.21 a	6.53 b	6.9 ab	-3.35944	Overdominance
	tbnEpi1-1	chr1_12106656	364	75	0	6.56 b	7.34 a	NN	NN	NN
	tbnEpi1-2	chr8_165204139	332	107	0	6.65 a	6.82 a	NN	NN	NN
	tbnEpi2-1	chr2_13769856	398	41	0	6.68 a	6.76 a	NN	NN	NN
	tbnEpi2-2	chr6_167148830	380	58	0	6.74 a	6.41 a	NN	NN	NN
	tbnEpi3-1	chr3_11139729	320	118	0	6.52 b	7.15 a	NN	NN	NN
	tbnEpi3-2	chr3_180842287	302	137	0	6.49 b	7.14 a	NN	NN	NN
	tbnEpi4-1	chr3_133711288	368	71	0	6.61 a	7.1 a	NN	NN	NN
	tbnEpi4-2	chr3_176927425	382	57	0	6.72 a	6.5 a	NN	NN	NN
	tbnEpi5-1	chr10_148202217	396	43	0	6.74 a	6.29 a	NN	NN	NN
	tbnEpi5-2	chr3_27601576	410	29	0	6.72 a	6.25 a	NN	NN	NN
	tbnEpi6-1	chr4_144729174	402	37	0	6.7 a	6.62 a	NN	NN	NN
	tbnEpi6-2	chr8_132647172	161	270	8	6.44 a	6.86 a	5.97 b	2.76018	Overdominance
	tbnEpi7-1	chr4_174672748	406	33	0	6.69 a	6.75 a	NN	NN	NN
	tbnEpi7-2/tbnEpi10-1	chr7_170519258	328	111	0	6.75 a	6.51 a	NN	NN	NN
	tbnEpi8-1	chr6_167994724	256	178	5	6.67 a	6.75 a	5.51 b	1.12848	Incomplete dominance
	tbnEpi8-2/tbnEpi9-1	chr7_136308118	418	21	0	6.66 b	7.36 a	NN	NN	NN
	tbnEpi9-2	chr10_132100413	264	168	7	6.96 a	6.31 ab	5.59 b	0.0502941	Additive
	tbnEpi10-2	chr7_170836267	372	66	0	6.73 a	6.48 a	NN	NN	NN
