# Supplementary material for: Genome-Wide Association Study for Maize Hybrid Performance in a Typical Breeder Population
Source: Int J Mol Sci. 2024 Jan 18;25(2):1190. doi: 10.3390/ijms25021190 (PMC10816832; doi:10.3390/ijms25021190)
Supplement: Supplementary file 1 [file ijms-25-01190-s001.zip › ijms-2770949-supplementary/Table S3.xlsx]

## Sheet: Sheet1
Site	Position	Gene	Trait	Symbol	Description
gySNP1	chr1_215245696	Zm00001d032162	GY	blc	PREDICTED: temperature-induced lipocalin-1 [Setaria italica]
		Zm00001d032163	GY	MAM33	mitochondrial glycoprotein [Zea mays]
		Zm00001d032164	GY	-	DUF868 family protein [Zea mays]
		Zm00001d032165	GY	DCUN1D4	Defective in cullin neddylation protein [Zea mays]
		Zm00001d032166	GY	EDR2L	Protein ENHANCED DISEASE RESISTANCE 2 [Zea mays]
gySNP2	chr1_73916274	Zm00001d029512	GY	DOF36	dof zinc finger protein PBF [Zea mays]
gySNP3	chr3_221920034	Zm00001d044201	GY	FTSH9	ATP-dependent zinc metalloprotease FTSH 11 chloroplastic/mitochondrial [Zea mays]
		Zm00001d044203	GY	Os01g0618400	P-loop containing nucleoside triphosphate hydrolase superfamily protein [Zea mays]
		Zm00001d044211	GY	PGMP	Phosphoglucomutase chloroplastic [Zea mays]
		Zm00001d044212	GY	AKR1	auxin-induced protein PCNT115 [Zea mays]
		Zm00001d044213	GY	CPSF73-II	PREDICTED: cleavage and polyadenylation specificity factor subunit 3-II isoform X1 [Zea mays]
gySNP4	chr5_209076386	Zm00001d017857	GY	ANT1	ADP,ATP carrier protein 1, mitochondrial precursor [Zea mays]
		Zm00001d017859	GY	GDI1	PREDICTED: rho GDP-dissociation inhibitor 1 isoform X1 [Zea mays]
		Zm00001d017860	GY	FIM5	PREDICTED: fimbrin-like protein 2 [Zea mays]
		Zm00001d017863	GY	IBR5	Protein-tyrosine-phosphatase IBR5 [Zea mays]
gyEpi1-1	chr1_214386838	Zm00001d032146	GY	CNB1	Calcineurin subunit B [Zea mays]
gyEpi1-2	chr8_153672619	Zm00001d011525	GY	MPK8	mitogen-activated protein kinase 8-like [Zea mays]
		Zm00001d011526	GY	rbsK	ribokinase [Zea mays]
		Zm00001d011531	GY	At4g10955	alpha/beta-Hydrolases superfamily protein [Zea mays]
		Zm00001d011534	GY	RPL18A	60S ribosomal protein L18a [Zea mays]
		Zm00001d011536	GY	At1g29970	PREDICTED: 60S ribosomal protein L18a-like protein [Zea mays]
gyEpi2-1	chr2_10330985	Zm00001d002318	GY	-	adhesive/proline-rich protein [Zea mays]
		Zm00001d002323	GY	-	Trypsin family protein [Zea mays]
		Zm00001d002325	GY	-	PREDICTED: intracellular protein transport protein USO1-like [Zea mays]
		Zm00001d002326	GY	OSL2	PREDICTED: gamma-aminobutyrate transaminase 1, mitochondrial-like [Zea mays]
		Zm00001d002330	GY	DMT105	DNA (cytosine-5)-methyltransferase 3 [Zea mays]
gyEpi2-2	chr5_29758562	Zm00001d014032	GY	LSH6	Protein G1-like5 [Dichanthelium oligosanthes]
		Zm00001d014033	GY	Tnpo3	Transportin MOS14 [Zea mays]
gyEpi3-1	chr2_194830296	Zm00001d005986	GY	At4g26540	PREDICTED: probable LRR receptor-like serine/threonine-protein kinase At4g26540 [Zea mays]
		Zm00001d005989	GY	-	uncharacterized protein LOC100278430 [Zea mays]
		Zm00001d005995	GY	SFH6	PREDICTED: LOC100285123 isoform X1 [Zea mays]
		Zm00001d005997	GY	WIP2	WPP domain-interacting protein 2 [Zea mays]
		Zm00001d005998	GY	CCOAOMT	Caffeoyl-CoA O-methyltransferase 1 [Zea mays]
gyEpi3-2	chr2_222255153	Zm00001d007094	GY	ADAL	adenosine/AMP deaminase family protein [Zea mays]
		Zm00001d007095	GY	alg7	UDP-glcnac-adolichol phosphate glcnac-1-p-transferase [Zea mays]
		Zm00001d007096	GY	At3g19850	PREDICTED: BTB/POZ domain-containing protein At1g50280-like [Zea mays]
		Zm00001d007097	GY	ERD15	early response to dehydration 15-like protein [Zea mays]
		Zm00001d007103	GY	ESF2	activator of basal transcription 1 [Zea mays]
		Zm00001d007105	GY	NET3A	PREDICTED: protein NETWORKED 3C-like [Setaria italica]
		Zm00001d007108	GY	-	uncharacterized protein LOC100192629 [Zea mays]
gmSNP1	chr2_1263421	Zm00001d001800	GM	CPRD49	GDSL esterase/lipase CPRD49 [Zea mays]
		Zm00001d001802	GM	CPRD49	GDSL esterase/lipase CPRD49, partial [Zea mays]
		Zm00001d001803	GM	Slc44a2	Plasma-membrane choline transporter family protein [Zea mays]
		Zm00001d001807	GM	-	uncharacterized protein LOC103645754 [Zea mays]
		Zm00001d001808	GM	BYSL	PREDICTED: bystin [Setaria italica]
		Zm00001d001809	GM	GTF2H4	RNA polymerase II transcription factor B subunit 2 [Zea mays]
		Zm00001d001811	GM	TOM2AH3	Tetraspanin-19 [Zea mays]
gmSNP2	chr5_15548317	Zm00001d013620	GM	TMEM259	hypothetical protein ZEAMMB73_Zm00001d013620 [Zea mays]
gmSNP3	chr7_157333857	Zm00001d021587	GM	FLXL1	PREDICTED: protein FLX-like 1 [Setaria italica]
		Zm00001d021588	GM	BUB1	Mitotic checkpoint serine/threonine-protein kinase BUB1 [Zea mays]
gmSNP5	chr9_152684176	Zm00001d048217	GM	COG8	oligomeric Golgi complex component-related protein [Zea mays]
		Zm00001d048218	GM	At5g64970	PREDICTED: probable mitochondrial adenine nucleotide transporter BTL3 [Zea mays]
		Zm00001d048219	GM	GLUA2	legumin-like protein [Zea mays]
		Zm00001d048222	GM	RAB11D	ras-related protein Rab11D [Zea mays]
		Zm00001d048226	GM	-	uncharacterized protein LOC100382983 [Zea mays]
gmEpi1-1	chr2_34897084	Zm00001d003180	GM	POSF21	PREDICTED: transcription factor RF2a-like [Setaria italica]
		Zm00001d003186	GM	-	OSJNBb0091E11.17 [Oryza sativa Japonica Group]
		Zm00001d003187	GM	-	OSIGBa0103O01.10 [Oryza sativa Indica Group]
gmEpi1-2	chr9_157715079	Zm00001d048511	GM	ALPHAC-AD	AP-2 complex subunit alpha-2 [Zea mays]
		Zm00001d048514	GM	FPGS1	brown midrib4 [Zea mays]
		Zm00001d048516	GM	DRM2	DNA (cytosine-5)-methyltransferase DRM2 [Zea mays]
		Zm00001d048520	GM	TIP3-2	Aquaporin TIP3.1 [Zea mays]
		Zm00001d048521	GM	-	peptidoglycan-binding LysM domain-containing protein [Zea mays]
		Zm00001d048522	GM	At1g48405	protein Kinase interacting protein [Zea mays]
		Zm00001d048524	GM	cemA	CemA-like proton extrusion protein-related [Zea mays]
		Zm00001d048526	GM	btf3l4	transcription factor BTF3 [Zea mays]
		Zm00001d048527	GM	HOX10	Homeobox-leucine zipper protein REVOLUTA [Zea mays]
gmEpi2-2	chr6_151959708	Zm00001d038217	GM	-	TPX2 (targeting protein for Xklp2) protein family [Zea mays]
		Zm00001d038218	GM	CC-1	cytochrome c [Zea mays]
		Zm00001d038221	GM	NAC48	NAC1 [Miscanthus lutarioriparius]
		Zm00001d038222	GM	At1g71900	PREDICTED: probable magnesium transporter NIPA4 [Setaria italica]
		Zm00001d038223	GM	-	Os05g0424900 [Oryza sativa Japonica Group]
		Zm00001d038224	GM	SKP2A	F-box protein FBL2 [Zea mays]
		Zm00001d038225	GM	SCL1	PREDICTED: scarecrow-like protein 1 [Zea mays]
		Zm00001d038227	GM	NAC082	NAC domain-containing protein 82 [Dichanthelium oligosanthes]
phSNP1	chr5_208463873	Zm00001d017840	PH	FAD2-2	delta-12 fatty acid desaturaseFAD2 [Zea mays]
		Zm00001d017845	PH	RP471	unknown [Zea mays]
phSNP2	chr5_215535364	Zm00001d018144	PH	ARMC6	ARM repeat superfamily protein [Zea mays]
		Zm00001d018145	PH	PREP1	Presequence protease 2 chloroplastic/mitochondrial [Zea mays]
		Zm00001d018146	PH	MAP1D	Methionine aminopeptidase 1D chloroplastic/mitochondrial [Zea mays]
		Zm00001d018147	PH	At4g39280	Phenylalanine--tRNA ligase alpha subunit cytoplasmic [Zea mays]
		Zm00001d018148	PH	NCS6	Cytoplasmic tRNA 2-thiolation protein 1 [Zea mays]
		Zm00001d018152	PH	SGS3	PREDICTED: protein SUPPRESSOR OF GENE SILENCING 3 homolog [Zea mays]
phSNP3	chr6_124049465	Zm00001d037388	PH	At1g06890	PREDICTED: uncharacterized membrane protein At1g06890-like [Setaria italica]
phSNP4	chr7_176596934	Zm00001d022383	PH	APX1	PREDICTED: L-ascorbate peroxidase 1, cytosolic-like [Zea mays]
		Zm00001d022386	PH	rpsI	Ribosomal protein S5 domain 2-like superfamily protein [Zea mays]
		Zm00001d022387	PH	ROPGAP7	Rho GTPase-activating protein 7 [Zea mays]
		Zm00001d022388	PH	GLSF	Ferredoxin-dependent glutamate synthase, chloroplastic [Zea mays]
		Zm00001d022390	PH	nep1	uncharacterized LOC100191400 precursor [Zea mays]
		Zm00001d022393	PH	AKR2	Tankyrase 2 [Zea mays]
		Zm00001d022396	PH	NCAPD2	binding [Zea mays]
phSNP5/ellSNP3	chr6_118971410	Zm00001d037268	PH/ELL	-	F12M16.11 [Zea mays]
		Zm00001d037271	PH/ELL	TOR1	PREDICTED: microtubule-associated protein TORTIFOLIA1-like isoform X2 [Setaria italica]
		Zm00001d037272	PH/ELL	GMII	Alpha-mannosidase 2 [Zea mays]
		Zm00001d037273	PH/ELL	MSRB1	peptide methionine sulfoxide reductase msrB [Zea mays]
		Zm00001d037274	PH/ELL	E2FE	E2F transcription factor-like E2FE [Zea mays]
		Zm00001d037275	PH/ELL	-	B12D like protein [Saccharum hybrid cultivar GT28]
phSNP6	chr10_147469999	Zm00001d026511	PH	M3KE1	PREDICTED: serine/threonine-protein kinase sepA-like isoform X3 [Zea mays]
		Zm00001d026514	PH	IPK1	inositol 1,3,4,5,6-pentakisphosphate 2-kinase [Zea mays]
		Zm00001d026515	PH	CNX1	viviparous10 [Zea mays]
		Zm00001d026516	PH	MED7B	Mediator of RNA polymerase II transcription subunit 7a [Zea mays]
		Zm00001d026517	PH	RPN8A	26S proteasome non-ATPase regulatory subunit 7 homolog A, partial [Zea mays]
		Zm00001d026518	PH	-	Os04g0662000 [Oryza sativa Japonica Group]
		Zm00001d026521	PH	imp1	Inner membrane protease subunit 1 [Zea mays]
		Zm00001d026522	PH	UBP1B	Oligouridylate-binding protein 1C [Zea mays]
		Zm00001d026528	PH	UBP1	Oligouridylate-binding protein 1C [Zea mays]
phEpi1-1	chr1_242189336	Zm00001d032897	PH	XYLT1	Core-2/I-branching beta-16-N-acetylglucosaminyltransferase family protein [Zea mays]
		Zm00001d032900	PH	GRP23	PREDICTED: pentatricopeptide repeat-containing protein At1g10270-like isoform X2 [Setaria italica]
phEpi1-2	chr6_123991575	Zm00001d037384	PH	GT5	Anthocyanidin 3-O-glucosyltransferase [Zea mays]
		Zm00001d037386	PH	-	Transmembrane protein20 [Zea mays]
phEpi2-2	chr8_103902205	Zm00001d010200	PH	DCK	ATP binding protein [Zea mays]
		Zm00001d010202	PH	QKY	Phosphoribosylanthranilate transferase, mRNA [Zea mays]
		Zm00001d010206	PH	-	Os10g0358600, partial [Oryza sativa Japonica Group]
phEpi3-1	chr3_210477627	Zm00001d043795	PH	GSTU6	Glutathione S-transferase GSTU6 [Zea mays]
		Zm00001d043797	PH	FYPP	PREDICTED: phytochrome-associated serine/threonine-protein phosphatase [Setaria italica]
phEpi3-2	chr6_34749151	Zm00001d035579	PH	NUDT9	Nudix hydrolase 9 [Zea mays]
phEpi4-1	chr7_81483634	Zm00001d019978	PH	NHX6	sodium/hydrogen exchanger family protein [Zea mays]
phEpi4-2/phEpi5-1	chr5_168901141	Zm00001d016590	PH	SWEET15	sugars will eventually be exported transporter15b [Zea mays]
		Zm00001d016591	PH	PBS1	Serine/threonine-protein kinase PBS1 [Zea mays]
		Zm00001d016593	PH	GRXC3	Grx_C8 - glutaredoxin subgroup III [Zea mays]
		Zm00001d016595	PH	Os02g0512300	RNA pseudouridine synthase 7 [Zea mays]
phEpi5-2	chr7_82862266	Zm00001d019987	PH	FKBP53	peptidyl-prolyl cis-trans isomerase FKBP43-like [Zea mays]
		Zm00001d019988	PH	AKHSDH2	Homoserine dehydrogenase [Zea mays]
phEpi6-1	chr7_167823743	Zm00001d021999	PH	PABN1	Nuclear transport factor 2 (NTF2) family protein with RNA binding (RRM-RBD-RNP motifs) domain [Zea mays]
		Zm00001d022000	PH	At2g01680	Protein TRAUCO [Zea mays]
		Zm00001d022005	PH	-	transcriptional regulatory protein algP [Zea mays]
		Zm00001d022006	PH	-	Lipase-like protein [Zea mays]
phEpi6-2	chr7_173264764	Zm00001d022230	PH	CSLA7	PREDICTED: probable mannan synthase 7 [Zea mays]
		Zm00001d022231	PH	CG7427	Defective in cullin neddylation protein [Zea mays]
		Zm00001d022236	PH	exosc6	PREDICTED: exosome complex component MTR3 [Setaria italica]
		Zm00001d022237	PH	CP29B	RNA binding protein 1 [Zea mays]
		Zm00001d022238	PH	At1g26690	transmembrane emp24 domain-containing protein 10 precursor [Zea mays]
		Zm00001d022239	PH	splA	PREDICTED: serine/threonine-protein kinase STY8 [Setaria italica]
		Zm00001d022240	PH	PUS7	Pseudouridine synthase family protein [Zea mays]
phEpi7-1	chr9_139394000	Zm00001d047699	PH	OsI_11177	spliceosomal protein [Zea mays]
phEpi7-2	chr9_23986153	Zm00001d045479	PH	ACS12	PREDICTED: probable aminotransferase ACS12 [Setaria italica]
		Zm00001d045480	PH	TPX2	Cell cycle regulated microtubule associated protein [Zea mays]
		Zm00001d045481	PH	ERL2	PREDICTED: LRR receptor-like serine/threonine-protein kinase ERL1 [Setaria italica]
		Zm00001d045482	PH	PP2AA2	serine/threonine-protein phosphatase 2A 65 kDa regulatory subunit A beta isoform-like [Zea mays]
ehSNP1	chr3_291054	Zm00001d039240	EH	-	Phosphoglycerate kinase [Anthurium amnicola]
ehSNP2	chr6_132789720	Zm00001d037648	EH	RPM1	Disease resistance protein RPP13 [Zea mays]
ehSNP3	chr7_180279662	Zm00001d022569	EH	WUN1	senescence associated gene 20 [Zea mays]
		Zm00001d022573	EH	TBP2	PREDICTED: 26S protease regulatory subunit 4 homolog [Zea mays]
		Zm00001d022578	EH	UBA3	PREDICTED: ubiquitin-activating enzyme E1 3 isoform X1 [Zea mays]
		Zm00001d022581	EH	AMPD	AMP deaminase [Zea mays]
		Zm00001d022582	EH	ESK1	Protein ESKIMO 1 [Zea mays]
		Zm00001d022584	EH	Stxbp5	transducin family protein / WD-40 repeat family protein [Zea mays]
		Zm00001d022585	EH	GINS2	DNA replication complex GINS protein PSF2 [Zea mays]
		Zm00001d022586	EH	Sympk	HEAT repeat-containing protein [Zea mays]
		Zm00001d022587	EH	-	PWWP domain containing protein [Zea mays]
ehSNP4	chr9_71431208	Zm00001d046200	EH	At5g27470	hypothetical protein ZEAMMB73_Zm00001d046200, partial [Zea mays]
ehSNP5	chr9_79091347	Zm00001d046299	EH	HSFC2B	heat shock factor protein 3 [Zea mays]
ehEpi1-1	chr3_190105305	Zm00001d043137	EH	PAG1	Proteasome subunit alpha type [Zea mays]
		Zm00001d043145	EH	-	uncharacterized protein LOC100286137 [Zea mays]
		Zm00001d043146	EH	rnc	ribonuclease III domain protein1 [Zea mays]
		Zm00001d043147	EH	Y45G12B.3	FAD-dependent oxidoreductase family protein [Zea mays]
		Zm00001d043149	EH	SERK1	BRASSINOSTEROID INSENSITIVE 1-associated receptor kinase 1 precursor [Zea mays]
ehEpi1-2	chr5_9920	Zm00001d012794	EH	trmB	tRNA (guanine-N-7) methyltransferase [Zea mays]
		Zm00001d012797	EH	-	hypothetical protein ZEAMMB73_Zm00001d012797 [Zea mays]
		Zm00001d012800	EH	Trip4	RNA-binding ASCH domain protein [Zea mays]
ehEpi2-1	chr5_88960243	Zm00001d015410	EH	SPL4	Squamosa promoter-binding-like protein 2 [Zea mays]
ehEpi2-2	chr7_147751539	Zm00001d021278	EH	BBX19	Salt tolerance-like protein [Zea mays]
		Zm00001d021280	EH	GLU12	Endoglucanase 24 [Zea mays]
		Zm00001d021282	EH	-	PREDICTED: uncharacterized protein LOC103633085 isoform X1 [Zea mays]
		Zm00001d021283	EH	SBT3.3	Subtilisin-like protease SBT3.9 [Zea mays]
		Zm00001d021284	EH	CYB5RL	PREDICTED: protein enabled homolog [Setaria italica]
ellSNP2	chr1_254318451	Zm00001d033204	ELL	MBD11	methyl binding domain115 [Zea mays]
		Zm00001d033210	ELL	DNAJ1	chaperone DNA J2 [Zea mays]
		Zm00001d033211	ELL	IQD1	Calmodulin binding protein [Zea mays]
		Zm00001d033214	ELL	-	PREDICTED: expp1 protein isoform X2 [Zea mays]
		Zm00001d033216	ELL	-	GCK domain-containing protein [Zea mays]
ellEpi2-2	chr8_128340728	Zm00001d010798	PH/ELL	-	uncharacterized protein LOC100381528 [Zea mays]
		Zm00001d010799	PH/ELL	-	hypothetical protein ZEAMMB73_Zm00001d010799 [Zea mays]
		Zm00001d010803	PH/ELL	rplT	50S ribosomal protein L20 [Zea mays]
		Zm00001d010804	PH/ELL	CYCB1-2	PREDICTED: cyclin-B1-2-like [Setaria italica]
		Zm00001d010806	PH/ELL	COV1	Protein CONTINUOUS VASCULAR RING 1 [Dichanthelium oligosanthes]
ellEpi3-2	chr2_11645508	Zm00001d002384	ELL	PAP8	PREDICTED: LOC100285627 isoform X1 [Zea mays]
		Zm00001d002386	ELL	-	OSIGBa0113I13.6 [Oryza sativa Indica Group]
		Zm00001d002387	ELL	-	hypothetical protein ZEAMMB73_Zm00001d002387 [Zea mays]
		Zm00001d002388	ELL	MNS1	Mannosyl-oligosaccharide 12-alpha-mannosidase MNS1 [Zea mays]
		Zm00001d002390	ELL	LIG4	DNA ligase 4 [Zea mays]
ellEpi4-1	chr3_225835145	Zm00001d044355	ELL	Os06g0194400	B3 domain-containing protein [Zea mays]
		Zm00001d044358	ELL	RTEL1	PREDICTED: regulator of telomere elongation helicase 1 isoform X2 [Zea mays]
ellEpi4-2	chr2_185139206	Zm00001d005732	ELL	RAD23	Ubiquitin receptor RAD23c [Zea mays]
		Zm00001d005733	ELL	-	DNA mismatch repair protein MSH6 [Dichanthelium oligosanthes]
		Zm00001d005736	ELL	TAF2	Transcription initiation factor TFIID subunit 2 [Zea mays]
ellEpi5-1	chr9_155116158	Zm00001d048359	ELL	Os03g0137200	protein phosphatase 2C [Zea mays]
		Zm00001d048360	ELL	CPP1	PREDICTED: protein CHAPERONE-LIKE PROTEIN OF POR1, chloroplastic [Setaria italica]
		Zm00001d048362	ELL	VDAC6	outer mitochondrial membrane protein porin [Zea mays]
		Zm00001d048364	ELL	U2af50	RNA-binding (RRM/RBD/RNP motifs) family protein [Zea mays]
		Zm00001d048366	ELL	-	nucleolin-like [Zea mays]
		Zm00001d048368	ELL	RPL23A	PREDICTED: 60S ribosomal protein L23 isoform X2 [Musa acuminata subsp. malaccensis] [Musa acuminata]
		Zm00001d048373	ELL	CCD	Carotenoid 910(9'10')-cleavage dioxygenase 1 [Zea mays]
ellEpi5-2	chr3_121297477	Zm00001d041455	ELL	HMT-3	homocysteine S-methyltransferase 3 [Zea mays]
		Zm00001d041456	ELL	RPN6	26S proteasome non-ATPase regulatory subunit 11 [Zea mays]
ellEpi6-1	chr3_139767124	Zm00001d041833	ELL	truA	tRNA pseudouridine synthase [Zea mays]
ellEpi6-2/ellEpi7-1	chr5_190358700	Zm00001d017247	ELL	ITIH3	Protein binding protein [Zea mays]
		Zm00001d017251	ELL	CER1	Protein ECERIFERUM 1 [Zea mays]
		Zm00001d017252	ELL	PRT1	E3 ubiquitin-protein ligase PRT1 [Zea mays]
ellEpi7-2	chr3_204307012	Zm00001d043565	ELL	ubtd1	ubiquitin domain containing 1 [Zea mays]
		Zm00001d043566	ELL	At4g18820	Protein STICHEL-like 3 [Zea mays]
		Zm00001d043573	ELL	-	uncharacterized protein LOC100276848 [Zea mays]
		Zm00001d043578	ELL	HVA22F	HVA22-like protein f [Zea mays]
		Zm00001d043579	ELL	At5g45670	anther-specific proline-rich protein APG precursor [Zea mays]
ellEpi8-1	chr9_109055202	Zm00001d046890	ELL	UBC22	ubiquitin-conjugating enzyme E2S [Zea mays]
ellEpi8-2	chr3_67931917	Zm00001d040818	ELL	At1g54570	PREDICTED: acyltransferase-like protein At1g54570, chloroplastic [Zea mays]
ellEpi9-1	chr4_244805113	Zm00001d053989	ELL	p28	RING/U-box protein [Zea mays]
		Zm00001d053991	ELL	-	hypothetical protein ZEAMMB73_Zm00001d053991 [Zea mays]
		Zm00001d053994	ELL	SFH8	PREDICTED: phosphatidylinositol/phosphatidylcholine transfer protein SFH8-like isoform X1 [Zea mays]
		Zm00001d053996	ELL	At2g36330	CASP-like protein 4A1 [Zea mays]
		Zm00001d053998	ELL	WEE1	uncharacterized LOC541768 [Zea mays]
		Zm00001d054001	ELL	FIP37	Protein arginine N-methyltransferase 1.5 [Zea mays]
		Zm00001d054002	ELL	NOL8	PREDICTED: uncharacterized RNA-binding protein P16F5.06 [Oryza sativa Japonica Group]
		Zm00001d054003	ELL	Os02g0137500	Histone acetyltransferase HAC1 [Zea mays]
ellEpi9-2/ellEpi12-1	chr6_120285938	Zm00001d037307	ELL	-	NHL domain-containing protein [Zea mays]
		Zm00001d037313	ELL	JMJ703	Jumonji transcription factor, partial [Zea mays]
ellEpi10-1	chr6_122902531	Zm00001d037361	ELL	-	peroxiredoxin Q [Triticum aestivum]
		Zm00001d037362	ELL	topA	DNA topoisomerase type IA core [Zea mays]
		Zm00001d037367	ELL	At1g04910	O-fucosyltransferase family protein [Zea mays]
ellEpi10-2	chr7_16818256	Zm00001d019104	ELL	EXO84B	Exocyst complex component EXO84B [Zea mays]
		Zm00001d019106	ELL	Os07g0201100	Coatomer subunit gamma [Zea mays]
ellEpi11-1	chr6_126454783	Zm00001d037473	ELL	SPBC2A9.03	Transducin/WD40 repeat-like superfamily protein [Zea mays]
		Zm00001d037476	ELL	At5g48730	PREDICTED: pentatricopeptide repeat-containing protein At5g48730, chloroplastic [Zea mays]
		Zm00001d037477	ELL	CML30	PREDICTED: probable calcium-binding protein CML30 [Setaria italica]
ellEpi11-2	chr6_149524547	Zm00001d038147	ELL	At4g15470	transmembrane BAX inhibitor motif-containing protein 4 [Zea mays]
		Zm00001d038149	ELL	-	rice-salt sensitive 1-like protein [Triticum turgidum subsp. durum] [Triticum turgidum]
		Zm00001d038150	ELL	PDR2	PREDICTED: probable manganese-transporting ATPase PDR2 [Setaria italica]
		Zm00001d038153	ELL	ERL1	LRR receptor-like serine/threonine-protein kinase ERL1 [Dichanthelium oligosanthes]
ellEpi13-1	chr6_161721338	Zm00001d038644	ELL	RDM3	Protein RNA-directed DNA methylation 3 [Zea mays]
		Zm00001d038646	ELL	Os01g0513800	brix domain-containing protein 1 [Zea mays]
		Zm00001d038647	ELL	-	uncharacterized protein LOC100277515 [Zea mays]
		Zm00001d038648	ELL	CRT3	Calreticulin-3 [Zea mays]
		Zm00001d038650	ELL	RD21A	PREDICTED: jacalin-related lectin 3-like [Setaria italica]
ellEpi13-2	chr7_18153924	Zm00001d019124	ELL	ZDS1	zeta-carotene desaturase, chloroplastic/chromoplastic [Zea mays]
		Zm00001d019125	ELL	-	NEP-interacting protein 1 [Zea mays]
ellEpi14-1	chr6_164921223	Zm00001d038804	ELL	STT3A	Dolichyl-diphosphooligosaccharide--protein glycosyltransferase subunit STT3A [Zea mays]
		Zm00001d038805	ELL	At2g25830	PREDICTED: probable transcriptional regulatory protein At2g25830 [Brachypodium distachyon]
		Zm00001d038807	ELL	PWP2	periodic tryptophan protein 2 [Zea mays]
		Zm00001d038808	ELL	NSF	PREDICTED: vesicle-fusing ATPase-like [Setaria italica]
		Zm00001d038809	ELL	HT1	Protein kinase superfamily protein [Zea mays]
		Zm00001d038812	ELL	HOX1A	homeobox2 [Zea mays]
ellEpi14-2	chr8_18854722	Zm00001d008743	ELL	UBP14	Ubiquitin carboxyl-terminal hydrolase [Zea mays]
		Zm00001d008744	ELL	aspC	transaminase/ transferase, transferring nitrogenous groups [Zea mays]
		Zm00001d008749	ELL	IAA15	barren inflorescence1 [Zea mays]
		Zm00001d008752	ELL	NTMC2T6.1	Calcium-dependent lipid-binding (CaLB domain) family protein [Zea mays]
ellEpi15-1	chr10_129642194	Zm00001d025784	ELL	RPL23A	PREDICTED: 60S ribosomal protein L23a isoform X1 [Zea mays]
		Zm00001d025786	ELL	guaA	PREDICTED: probable GMP synthase [glutamine-hydrolyzing] [Setaria italica]
		Zm00001d025789	ELL	pds5b-b	PREDICTED: dentin sialophosphoprotein-like [Zea mays]
ellEpi15-2	chr6_169242228	Zm00001d039041	ELL	-	cell wall protein AWA1-like [Zea mays]
		Zm00001d039043	ELL	Os05g0567100	Aspartic proteinase A1 [Zea mays]
		Zm00001d039046	ELL	RID3	Protein ROOT INITIATION DEFECTIVE 3 [Zea mays]
		Zm00001d039047	ELL	spb1	FtsJ-like methyltransferase family protein [Zea mays]
		Zm00001d039051	ELL	At1g19450	Sugar transporter ERD6-like 6 [Zea mays]
ellEpi16-2	chr8_176313870	Zm00001d012532	ELL	-	PREDICTED: dentin sialophosphoprotein [Setaria italica]
		Zm00001d012535	ELL	XYP11	lipid-transfer protein [Zea mays]
		Zm00001d012536	ELL	VPS36	Vacuolar protein sorting-associated protein 36 [Dichanthelium oligosanthes]
		Zm00001d012537	ELL	ARF1	PREDICTED: ADP-ribosylation factor 1 [Brachypodium distachyon]
		Zm00001d012539	ELL	RER3	Protein RETICULATA-RELATED 3, chloroplastic [Dichanthelium oligosanthes]
		Zm00001d012543	ELL	-	hypothetical protein ZEAMMB73_Zm00001d012543 [Zea mays]
		Zm00001d012544	ELL	GAM1	transcription factor GAMYB [Zea mays]
		Zm00001d012545	ELL	-	Serine-type endopeptidase inhibitor [Zea mays]
		Zm00001d012546	ELL	PAG1	Proteasome subunit alpha type-3 [Zea mays]
ellEpi17-1	chr8_164244364	Zm00001d011900	ELL	BRN1	RNA-binding protein BRN1 [Zea mays]
		Zm00001d011901	ELL	PSB28	photosystem II reaction center PSB28 protein, chloroplastic-like [Zea mays]
		Zm00001d011904	ELL	PVA22	Vesicle-associated protein 2-2 [Zea mays]
		Zm00001d011908	ELL	PBS1	Protein kinase superfamily protein [Zea mays]
		Zm00001d011912	ELL	ANX2	probable leucine-rich repeat receptor-like protein kinase [Zea mays]
		Zm00001d011913	ELL	HAK2	Potassium transporter 3 [Zea mays]
ellEpi17-2	chr9_114344403	Zm00001d046995	ELL	PATL4	Patellin-5 [Zea mays]
elwEpi1-1	chr1_302432235	Zm00001d034788	ELW	RBK1	Protein kinase protein with adenine nucleotide alpha hydrolase-like domain [Zea mays]
		Zm00001d034790	ELW	RPS4	40S ribosomal protein S4-3 [Zea mays]
		Zm00001d034793	ELW	-	PREDICTED: protein SPIRAL1-like 1 [Oryza sativa Japonica Group]
		Zm00001d034795	ELW	PHB2	prohibitin 4 [Zea mays]
		Zm00001d034796	ELW	VPS9A	Vacuolar protein sorting-associated protein 9A [Zea mays]
		Zm00001d034797	ELW	dph2	diphthamide synthesis DPH2 family protein [Zea mays]
		Zm00001d034799	ELW	-	RNA-binding ASCH domain protein [Zea mays]
		Zm00001d034804	ELW	yacP	RNA-binding protein containing a PIN domain [Zea mays]
		Zm00001d034805	ELW	Sec62	translocation protein-related [Zea mays]
		Zm00001d034807	ELW	LEA14-A	Late embryogenesis abundant protein group 2, partial [Zea mays]
		Zm00001d034808	ELW	RPS6	30S ribosomal protein S6 alpha, chloroplastic [Aegilops tauschii subsp. tauschii] [Aegilops tauschii]
		Zm00001d034809	ELW	crop	LUC7 related protein [Zea mays]
elwSNP1	chr2_21687575	Zm00001d002757	ELW	IMK2	OSIGBa0106P14.5 [Oryza sativa Indica Group]
		Zm00001d002758	ELW	At4g17486	DeSI-like protein [Zea mays]
		Zm00001d002759	ELW	NUDT8	Nudix hydrolase 8 [Zea mays]
elwSNP2	chr3_159442050	Zm00001d042291	ELW	-	ENTH/VHS family protein [Zea mays]
elwSNP3	chr3_229142753	Zm00001d044469	ELW	UBA2C	PREDICTED: heterogeneous nuclear ribonucleoprotein A3-like protein 2 isoform X1 [Zea mays]
		Zm00001d044470	ELW	Necap2	Adaptin ear-binding coat-associated protein 1 NECAP-1 [Zea mays]
		Zm00001d044475	ELW	TAX10	3-N-debenzoyl-2-deoxytaxol N-benzoyltransferase [Zea mays]
		Zm00001d044478	ELW	SCYL2	PREDICTED: SCY1-like protein 2 [Zea mays]
elwSNP4	chr5_196015158	Zm00001d017435	ELW	-	protein ORANGE, chloroplastic-like [Aegilops tauschii subsp. tauschii] [Aegilops tauschii]
		Zm00001d017441	ELW	CYCP4-1	Cyclin-U4-2 [Zea mays]
		Zm00001d017445	ELW	elmoA	PREDICTED: ELMO domain-containing protein A-like isoform X1 [Setaria italica]
		Zm00001d017448	ELW	PVA21	Vesicle-associated protein 2-1 [Zea mays]
		Zm00001d017449	ELW	RPL19	ribosomal protein L19 [Zea mays]
elwSNP5	chr5_212255011	Zm00001d018013	ELW	PSS2	CDP-diacylglycerol--serine O-phosphatidyltransferase 1 [Zea mays]
		Zm00001d018014	ELW	FRA1	P-loop containing nucleoside triphosphate hydrolase superfamily protein [Zea mays]
		Zm00001d018024	ELW	PIN1	PREDICTED: auxin efflux carrier component 1 [Zea mays]
		Zm00001d018025	ELW	EDR1	protein tyrosine kinase family protein [Zea mays]
		Zm00001d018030	ELW	PNSB4	Photosynthetic NDH subunit of subcomplex B 4 chloroplastic [Zea mays]
elwSNP7	chr10_107630915	Zm00001d025171	ELW	RIN4	Nitrate-induced NOI protein [Zea mays]
		Zm00001d025174	ELW	METTL13	S-adenosyl-L-methionine-dependent methyltransferase superfamily protein [Zea mays]
		Zm00001d025175	ELW	METTL13	S-adenosyl-L-methionine-dependent methyltransferase superfamily protein [Zea mays]
elwEpi1-2/elwEpi2-1	chr1_219173140	Zm00001d032257	ELW	BADH2	aminoaldehyde dehydrogenase 1b [Zea mays subsp. mays] [Zea mays]
elwEpi2-2	chr2_136355032	Zm00001d004751	ELW	PTP1	Protein-tyrosine-phosphatase PTP1 [Zea mays]
		Zm00001d004753	ELW	DIR21	dirigent-like protein pDIR9 [Zea mays]
elaSNP1	chr2_195895775	Zm00001d006033	ELA	MLO4	Inactive LRR receptor-like serine/threonine-protein kinase BIR2 [Zea mays]
		Zm00001d006034	ELA	AHL10	PREDICTED: LOC100283408 isoform X1 [Zea mays]
		Zm00001d006036	ELA	HSP70-10	heat shock 70 kDa protein [Zea mays]
elaSNP2	chr3_163190634	Zm00001d042357	ELA	XRI1	Protein XRI1 [Zea mays]
		Zm00001d042362	ELA	MSP1	Leucine-rich repeat receptor protein kinase EMS1 [Zea mays]
		Zm00001d042363	ELA	Os01g0917400	Zinc finger CCCH domain-containing protein 33 [Zea mays]
elaSNP4	chr7_140317639	Zm00001d021006	ELA	-	PREDICTED: MTD1 isoform X1 [Zea mays]
		Zm00001d021011	ELA	-	hypothetical protein ZEAMMB73_Zm00001d021011 [Zea mays]
elaSNP5	chr7_142451671	Zm00001d021084	ELA	Cfap20	ALBINO3-like protein 1 chloroplastic [Zea mays]
		Zm00001d021086	ELA	BHLH137	PREDICTED: LOC100282732 isoform X1 [Zea mays]
		Zm00001d021087	ELA	AGD3	Discolored-paralog3 [Zea mays]
		Zm00001d021090	ELA	CERK1	Chitin elicitor receptor kinase 1 [Zea mays]
elaEpi1-1	chr9_142660297	Zm00001d047821	ELA	-	hypothetical protein ZEAMMB73_Zm00001d047821 [Zea mays]
		Zm00001d047823	ELA	SDIR1	Retrovirus-related Pol polyprotein LINE-1 [Zea mays]
		Zm00001d047828	ELA	TOC75	Protein TOC75-3 chloroplastic [Zea mays]
		Zm00001d047833	ELA	ATG1	Serine/threonine-protein kinase ATG1c [Zea mays]
		Zm00001d047834	ELA	-	myosin heavy chain-related [Zea mays]
elaEpi1-2/elaEpi2-1	chr1_16750699	Zm00001d027883	ELA	-	serine/arginine repetitive matrix protein 1 [Zea mays]
		Zm00001d027884	ELA	PAA2	Copper-transporting ATPase PAA2 chloroplastic [Zea mays]
		Zm00001d027885	ELA	YLMG2	YGGT family protein [Zea mays]
		Zm00001d027886	ELA	GPA1	PREDICTED: guanine nucleotide-binding protein alpha-1 subunit [Setaria italica]
elaEpi2-2	chr9_144529689	Zm00001d047889	ELA	REN1	PREDICTED: rho GTPase-activating protein REN1-like isoform X5 [Zea mays]
		Zm00001d047893	ELA	PCK1	phosphoenolpyruvate carboxykinase homolog2 [Zea mays]
		Zm00001d047894	ELA	CPP1	Protein CHAPERONE-LIKE PROTEIN OF POR1 chloroplastic [Zea mays]
		Zm00001d047896	ELA	LOG2	probable E3 ubiquitin-protein ligase LUL2 [Zea mays]
		Zm00001d047897	ELA	TPR1	Protein TOPLESS [Zea mays]
elaEpi3-2/tiagEpi9-1/tiagEpi10-2	chr7_18384534	Zm00001d019130	ELA/RPR_TIAG	AMPP	Metallopeptidase M24 family protein [Zea mays]
elaEpi4-1	chr10_133172674	Zm00001d025887	ELA	YSL12	yellow stripe-like transporter 12 [Zea mays]
		Zm00001d025891	ELA	CLPP2	ATP-dependent Clp protease proteolytic subunit [Zea mays]
		Zm00001d025892	ELA	Lace1	PREDICTED: ATPase isoform X1 [Zea mays]
		Zm00001d025893	ELA	Dml	Phosphoenolpyruvate carboxylase family protein [Zea mays]
		Zm00001d025894	ELA	At5g64500	carbohydrate transporter/ sugar porter/ transporter [Zea mays]
		Zm00001d025900	ELA	At5g08350	PREDICTED: GEM-like protein 7 isoform X2 [Zea mays]
elaEpi4-2	chr2_203638398	Zm00001d006282	ELA	SAUR39	Auxin-responsive protein SAUR61 [Zea mays]
		Zm00001d006285	ELA	SAUR39	SAUR52-auxin-responsive SAUR family member [Zea mays]
		Zm00001d006286	ELA	-	bzip-related transcription factor -like [Oryza sativa Japonica Group]
		Zm00001d006287	ELA	RPL14B	60 ribosomal protein L14 [Zea mays]
elaEpi5-1	chr2_181067181	Zm00001d005624	ELA	SLD2	desaturase/cytochrome b5 protein [Zea mays]
		Zm00001d005627	ELA	SCPL18	serine carboxypeptidase 1 precursor [Zea mays]
		Zm00001d005628	ELA	-	uncharacterized protein LOC100276691 [Zea mays]
elaEpi5-2	chr2_29410808	Zm00001d003005	ELA	-	Os04g0521200-like protein [Zea mays]
		Zm00001d003007	ELA	At1g77360	PREDICTED: pentatricopeptide repeat-containing protein At1g77360, mitochondrial-like [Zea mays]
		Zm00001d003014	ELA	snr-4	Small nuclear ribonucleoprotein family protein [Zea mays]
		Zm00001d003016	ELA	PAL	phenylalanine ammonia lyase2 [Zea mays]
elaEpi6-1	chr3_170877903	Zm00001d042525	ELA	RPL5A	60S ribosomal protein L5-1 homolog a [Zea mays]
		Zm00001d042526	ELA	CAS	Rhodanese/Cell cycle control phosphatase superfamily protein [Zea mays]
		Zm00001d042527	ELA	-	uncharacterized protein LOC100277214 [Zea mays]
		Zm00001d042528	ELA	FSM	PREDICTED: chromatin assembly factor 1 subunit FSM-like [Zea mays]
		Zm00001d042530	ELA	Os01g0895100	Membrane-associated protein VIPP1 chloroplastic [Zea mays]
elaEpi6-2	chr3_68157838	Zm00001d040827	ELA	-	NAD(P)-binding Rossmann-fold superfamily protein [Zea mays]
		Zm00001d040829	ELA	At1g54610	PREDICTED: LOC100193551 isoform X2 [Zea mays]
elaEpi7-1	chr4_240998734	Zm00001d053775	ELA	SPL11	SBP transcription factor [Zea mays]
		Zm00001d053776	ELA	ALDH5F1	Succinate-semialdehyde dehydrogenase mitochondrial [Zea mays]
		Zm00001d053782	ELA	CYP97B2	cytochrome P450 15 [Zea mays]
		Zm00001d053786	ELA	-	uncharacterized protein LOC100192698 [Zea mays]
elaEpi8-1	chr5_2480852	Zm00001d012954	ELA	RAB11C	ras-related protein11B2 [Zea mays]
		Zm00001d012957	ELA	EXPA7	Expansin-A6 [Zea mays]
		Zm00001d012964	ELA	SFH2	SEC14 cytosolic factor family protein / phosphoglyceride transfer family protein [Zea mays]
		Zm00001d012965	ELA	gag	zinc knuckle (CCHC-type) family protein [Zea mays]
		Zm00001d012966	ELA	ADF3	actin-depolymerizing factor 3 [Zea mays]
		Zm00001d012969	ELA	AXR1	NEDD8-activating enzyme E1 regulatory subunit AXR1 [Zea mays]
		Zm00001d012973	ELA	ATX1	Metal ion binding protein [Zea mays]
		Zm00001d012974	ELA	-	Transducin/WD40 repeat-like superfamily protein [Zea mays]
elaEpi9-1	chr6_65326899	Zm00001d036001	ELA	PEX11-5	Peroxisomal membrane protein 11C [Zea mays]
		Zm00001d036004	ELA	LSMT-L	SET domain-containing protein [Zea mays]
		Zm00001d036006	ELA	-	hypothetical protein ZEAMMB73_Zm00001d036006 [Zea mays]
elaEpi9-2	chr7_154090326	Zm00001d021498	ELA	RIN2	E3 ubiquitin protein ligase RIN2 [Zea mays]
tiagSNP2	chr6_168202087	Zm00001d038982	RPR_TIAG	GC5	Golgin candidate 5, partial [Zea mays]
		Zm00001d038984	RPR_TIAG	PSAH	photosystem I reaction center subunit VI, chloroplastic precursor [Zea mays]
		Zm00001d038988	RPR_TIAG	At1g76660	hydroxyproline-rich glycoprotein family protein [Zea mays]
tiagSNP3	chr7_1403785	Zm00001d018625	RPR_TIAG	-	Calcineurin-like metallo-phosphoesterase superfamily protein [Zea mays]
		Zm00001d018626	RPR_TIAG	LRRC48	Outer arm dynein light chain 1 protein [Zea mays]
		Zm00001d018631	RPR_TIAG	DIR1	disease resistance response protein [Saccharum hybrid cultivar R570]
		Zm00001d018632	RPR_TIAG	PDX11	Pyridoxal 5'-phosphate synthase-like subunit PDX1.2 [Zea mays]
		Zm00001d018634	RPR_TIAG	RRP15	PREDICTED: RRP15-like protein [Setaria italica]
		Zm00001d018636	RPR_TIAG	-	PREDICTED: serine/arginine repetitive matrix protein 2 [Setaria italica]
		Zm00001d018637	RPR_TIAG	-	Transducin/WD40 repeat-like superfamily protein [Zea mays]
		Zm00001d018639	RPR_TIAG	GGAT1	Pentatricopeptide repeat-containing protein ELI1 chloroplastic [Zea mays]
		Zm00001d018641	RPR_TIAG	At5g15350	heat shock protein 3 precursor [Zea mays]
		Zm00001d018642	RPR_TIAG	wdr82-b	Transducin/WD40 repeat-like superfamily protein [Zea mays]
tiagEpi1-2	chr1_261816635	Zm00001d033396	RPR_TIAG	GRF9	Growth-regulating factor 2 [Zea mays]
		Zm00001d033397	RPR_TIAG	CBSDUF3	CBS domain containing protein [Zea mays]
		Zm00001d033402	RPR_TIAG	-	Os03g0673100-like protein [Zea mays]
tiagEpi2-1	chr1_20025760	Zm00001d028002	RPR_TIAG	RAB11D	ras-related protein Rab11D [Zea mays]
		Zm00001d028005	RPR_TIAG	UBP3	PREDICTED: ubiquitin carboxyl-terminal hydrolase 3-like [Setaria italica]
		Zm00001d028006	RPR_TIAG	tmem135	unknown [Zea mays]
tiagEpi2-2	chr8_162159179	Zm00001d011816	RPR_TIAG	RPS10	40S ribosomal protein S10-2, partial [Dichanthelium oligosanthes]
		Zm00001d011817	RPR_TIAG	-	Membrane protein [Zea mays]
		Zm00001d011821	RPR_TIAG	RGLG1	Copine (Calcium-dependent phospholipid-binding protein) family [Zea mays]
		Zm00001d011825	RPR_TIAG	At5g09310	PREDICTED: probable gamma-secretase subunit PEN-2 [Setaria italica]
		Zm00001d011826	RPR_TIAG	ndhO	NAD(P)H-quinone oxidoreductase subunit O chloroplastic [Zea mays]
		Zm00001d011827	RPR_TIAG	PSD2	Phosphatidylserine decarboxylase proenzyme 3 [Zea mays]
		Zm00001d011828	RPR_TIAG	SR45	Serine/arginine-rich splicing factor SR45 [Zea mays]
		Zm00001d011829	RPR_TIAG	MLH1	PREDICTED: DNA mismatch repair protein MLH1 [Zea mays]
		Zm00001d011834	RPR_TIAG	At3g28040	PREDICTED: probably inactive leucine-rich repeat receptor-like protein kinase At3g28040 [Setaria italica]
tiagEpi3-1	chr1_214257326	Zm00001d032139	RPR_TIAG	rpsQ	30S ribosomal protein S17 [Zea mays]
		Zm00001d032142	RPR_TIAG	At2g23950	PREDICTED: probable LRR receptor-like serine/threonine-protein kinase At2g23950 isoform X5 [Zea mays]
tiagEpi3-2	chr9_159553894	Zm00001d048575	RPR_TIAG	-	myosin heavy chain-related [Zea mays]
		Zm00001d048577	RPR_TIAG	AVT1	Transmembrane amino acid transporter family protein [Zea mays]
tiagEpi4-1	chr1_221933120	Zm00001d032313	RPR_TIAG	YLS8	PREDICTED: thioredoxin-like protein YLS8 isoform X1 [Setaria italica]
		Zm00001d032316	RPR_TIAG	HOX5	homeodomain leucine zipper protein CPHB-5 [Zea mays]
		Zm00001d032318	RPR_TIAG	-	Os08g0416800, partial [Oryza sativa Japonica Group]
tiagEpi5-2	chr6_162611184	Zm00001d038683	RPR_TIAG	TCP5	TCP family transcription factor containing protein [Zea mays]
		Zm00001d038684	RPR_TIAG	CSTF64	hydroxyproline-rich glycoprotein family protein [Zea mays]
		Zm00001d038685	RPR_TIAG	At1g71900	non-imprinted in Prader-Willi/Angelman syndrome region protein 1 [Zea mays]
		Zm00001d038686	RPR_TIAG	rpmG	50S ribosomal protein L33 [Aegilops tauschii]
		Zm00001d038688	RPR_TIAG	RAC2	rop6 protein [Zea mays]
		Zm00001d038689	RPR_TIAG	PIP	PREDICTED: proline iminopeptidase [Setaria italica]
		Zm00001d038691	RPR_TIAG	TULP9	PREDICTED: tubby-like F-box protein 9 [Setaria italica]
tiagEpi6-2	chr6_152615330	Zm00001d038258	RPR_TIAG	-	Os10g0358600, partial [Oryza sativa Japonica Group]
		Zm00001d038262	RPR_TIAG	PATL5	PREDICTED: patellin-3-like [Setaria italica]
		Zm00001d038266	RPR_TIAG	-	Small nuclear RNA activating complex (SNAPc) subunit SNAP43 protein [Zea mays]
tiagEpi7-2	chr10_113369828	Zm00001d025300	RPR_TIAG	SNF4	Sucrose nonfermenting 4-like protein [Zea mays]
		Zm00001d025304	RPR_TIAG	SNM1	DNA cross-link repair protein SNM1 [Zea mays]
		Zm00001d025305	RPR_TIAG	CNX1	calnexin homolog precursor [Zea mays]
tiagEpi8-2/tiagEpi9-1	chr3_82338753	Zm00001d040953	RPR_TIAG	Rv1106c	NAD(P)-binding Rossmann-fold superfamily protein [Zea mays]
		Zm00001d040954	RPR_TIAG	At1g32220	NAD(P)-binding Rossmann-fold superfamily protein [Zea mays]
		Zm00001d032939	RPR_TIAG	-	PREDICTED: serine/arginine repetitive matrix protein 1-like [Setaria italica]
		Zm00001d032945	RPR_TIAG	-	PREDICTED: flagellar attachment zone protein 1 [Zea mays]
tiagEpi11-2	chr4_162162330	Zm00001d051543	RPR_TIAG	RPL12	60S ribosomal protein L12 [Zea mays]
		Zm00001d051544	RPR_TIAG	-	PREDICTED: enolase-phosphatase E1-like isoform X2 [Zea mays]
tiagEpi12-2	chr8_120358787	Zm00001d010554	RPR_TIAG	chac1	Gamma-glutamylcyclotransferase 2-2 [Zea mays]
		Zm00001d010556	RPR_TIAG	ATM	Tudor/PWWP/MBT superfamily protein [Zea mays]
		Zm00001d010564	RPR_TIAG	Tbc1d8b	Ypt/Rab-GAP domain of gyp1p superfamily protein [Zea mays]
		Zm00001d010565	RPR_TIAG	-	hypothetical protein ZEAMMB73_Zm00001d010565 [Zea mays]
tiagEpi13-1	chr8_164040139	Zm00001d011885	RPR_TIAG	RNP1	RNA-binding (RRM/RBD/RNP motifs) family protein [Zea mays]
		Zm00001d011889	RPR_TIAG	HXK3	PREDICTED: hexokinase-3-like [Zea mays]
		Zm00001d011891	RPR_TIAG	SFGH	esterase D [Zea mays]
		Zm00001d011898	RPR_TIAG	-	zinc finger (C3HC4-type RING finger) family protein [Zea mays]
tiagEpi13-2	chr9_146686996	Zm00001d047965	RPR_TIAG	TOC34	translocon at outer membrane of chloroplast34 [Zea mays]
		Zm00001d047969	RPR_TIAG	OBE3	CONSTANS interacting protein 6 [Zea mays]
		Zm00001d047970	RPR_TIAG	XTH28	PREDICTED: probable xyloglucan endotransglucosylase/hydrolase protein 27 [Setaria italica]
tiagEpi14-1	chr1_1921466	Zm00001d027288	RPR_TIAG	-	immediate-early protein RSP40 [Zea mays]
		Zm00001d027290	RPR_TIAG	At4g12490	qLTG3-1 [Oryza sativa Indica Group]
		Zm00001d027291	RPR_TIAG	AZI1	cortical cell-delineating protein precursor [Zea mays]
		Zm00001d027293	RPR_TIAG	Gtp-bp	signal recognition particle protein subunit 9 [Zea mays]
tiagEpi14-2	chr8_178452343	Zm00001d012667	RPR_TIAG	PRCP	Putative serine peptidase S28 family protein [Zea mays]
		Zm00001d012670	RPR_TIAG	-	PREDICTED: uncharacterized protein LOC100382489 isoform X1 [Zea mays]
		Zm00001d012672	RPR_TIAG	PCMP-H61	PREDICTED: pentatricopeptide repeat-containing protein At5g56310-like [Zea mays]
		Zm00001d012674	RPR_TIAG	CM3	chorismate mutase [Zea mays]
		Zm00001d012675	RPR_TIAG	GST1	glutathione S-transferase 1 [Zea mays]
		Zm00001d012677	RPR_TIAG	GDPD6	Glycerophosphodiester phosphodiesterase GDPD5 [Zea mays]
		Zm00001d012679	RPR_TIAG	-	PREDICTED: uncharacterized protein LOC100278693 isoform X1 [Zea mays]
		Zm00001d012681	RPR_TIAG	ADK-B	RHOMBOID-like protein 12 mitochondrial [Zea mays]
iueSNP1	chr1_251572876	Zm00001d033128	RPR_IUE	RPL10	60S ribosomal protein L10-3 [Zea mays]
		Zm00001d033130	RPR_IUE	FRL1	Guanine nucleotide-binding protein-like NSN1 [Zea mays]
		Zm00001d033132	RPR_IUE	RCABP89	chlorophyll a-b binding protein [Zea mays]
iueSNP2	chr6_157939881	Zm00001d038467	RPR_IUE	ROA2	DNA replication licensing factor MCM3 homolog 2 [Zea mays]
iueSNP3	chr9_140917978	Zm00001d047754	RPR_IUE	At3g11320	organic anion transporter [Zea mays]
		Zm00001d047755	RPR_IUE	ADT2	Arogenate dehydratase/prephenate dehydratase 2 chloroplastic [Zea mays]
		Zm00001d047757	RPR_IUE	APX1	APx1 - Cytosolic Ascorbate Peroxidase [Zea mays]
		Zm00001d047758	RPR_IUE	MPK5	MAP kinase1 [Zea mays]
iueEpi1-1	chr1_27286998	Zm00001d028226	RPR_IUE	-	hypothetical protein ZEAMMB73_Zm00001d028226 [Zea mays]
		Zm00001d028227	RPR_IUE	Os03g0216600	PREDICTED: probable glucan 1,3-alpha-glucosidase [Setaria italica]
		Zm00001d028231	RPR_IUE	SFH2	Sec14p-like phosphatidylinositol transfer family protein [Zea mays]
		Zm00001d028232	RPR_IUE	SODCC.2	Superoxide dismutase [Zea mays]
iueEpi1-2/iueEpi2-1	chr3_190629068	Zm00001d043170	RPR_IUE	RPL34	50S ribosomal protein L34 [Zea mays]
		Zm00001d043174	RPR_IUE	CYP98A1	cytochrome P450 CYP98A7 [Zea mays]
		Zm00001d043175	RPR_IUE	RAMDAZC7	PREDICTED: cystatin-1 isoform X1 [Zea mays]
		Zm00001d043178	RPR_IUE	At2g25520	plastidic phosphate translocator-like protein1 [Zea mays]
iueEpi2-2/iueEpi3-1	chr1_28612341	Zm00001d028264	RPR_IUE	LPXC5	UDP-3-O-acyl N-acetylglycosamine deacetylase family protein [Zea mays]
		Zm00001d028267	RPR_IUE	TPS6	trehalose-6-phosphate synthase2 [Zea mays]
iueEpi3-2	chr9_139360321	Zm00001d047685	RPR_IUE	GATL7	transferase, transferring glycosyl groups [Zea mays]
		Zm00001d047687	RPR_IUE	dnajb6-a	uncharacterized LOC100274587 [Zea mays]
		Zm00001d047689	RPR_IUE	PDCD2	zinc finger (MYND type) family protein / programmed cell death 2 C-terminal domain-containing protein [Zea mays]
		Zm00001d047690	RPR_IUE	-	Nucleic acid-binding proteins superfamily [Zea mays]
		Zm00001d047694	RPR_IUE	XXT1	Glycosyltransferase 5 [Zea mays]
		Zm00001d047697	RPR_IUE	RPS28	S28 ribosomal protein, partial [Triticum aestivum]
tbnSNP1	chr2_45027887	Zm00001d003457	TBN	-	wound/stress protein precursor [Zea mays]
		Zm00001d003460	TBN	ergic3	PREDICTED: endoplasmic reticulum-Golgi intermediate compartment protein 3-like [Setaria italica]
tbnSNP2	chr2_51045430	Zm00001d003632	TBN	UVR8	regulator of chromosome condensation2 [Zea mays]
tbnSNP3	chr4_186665498	Zm00001d052308	TBN	Os11g0104900	Clathrin heavy chain 2 [Zea mays]
		Zm00001d052312	TBN	samm50	Sec1/munc18-like (SM) proteins superfamily [Zea mays]
tbnSNP4	chr4_189101304	Zm00001d052391	TBN	-	expressed protein [Oryza sativa Japonica Group]
		Zm00001d052392	TBN	TRAF5	TRAF-like superfamily protein [Zea mays]
		Zm00001d052399	TBN	LACS8	Long chain acyl-CoA synthetase 8 [Zea mays]
		Zm00001d052404	TBN	elmoA	ELMO/CED-12 family protein [Zea mays]
tbnSNP5	chr5_201203454	Zm00001d017601	TBN	NRS/ER	dTDP-4-dehydrorhamnose reductase [Zea mays]
tbnSNP6	chr6_134143465	Zm00001d037689	TBN	HXK7	hexokinase-1 [Zea mays]
		Zm00001d037693	TBN	ME6	Malic enzyme [Zea mays]
tbnEpi1-1	chr1_12106656	Zm00001d027721	TBN	ureH	nickel ion transporter [Zea mays]
		Zm00001d027723	TBN	ABCG22	ABC-2 type transporter family protein [Zea mays]
tbnEpi1-2	chr8_165204139	Zm00001d011964	TBN	Os01g0926400	secondary cell wall-related glycosyltransferase family 47 [Zea mays]
		Zm00001d011965	TBN	tal	Transaldolase [Dichanthelium oligosanthes]
		Zm00001d011966	TBN	UBC27	Ubiquitin carrier protein [Zea mays]
		Zm00001d011968	TBN	-	PREDICTED: matrix-remodeling-associated protein 7-like [Brachypodium distachyon]
		Zm00001d011969	TBN	ONAC010	NAC domain-containing protein 68 [Zea mays]
tbnEpi2-1	chr2_13769856	Zm00001d002481	TBN	At5g01020	tyrosine kinase family protein [Zea mays]
tbnEpi2-2	chr6_167148830	Zm00001d038923	TBN	RACK1A	guanine nucleotide-binding protein beta subunit-like protein [Zea mays]
		Zm00001d038929	TBN	ATPB	ATP synthase subunit beta, mitochondrial precursor [Zea mays]
		Zm00001d038931	TBN	SYP71	Syntaxin-72 [Zea mays]
		Zm00001d038932	TBN	ASF1B	anti-silencing protein 1 [Zea mays]
tbnEpi3-1	chr3_11139729	Zm00001d039663	TBN	At2g34160	Alba DNA/RNA-binding protein [Zea mays]
tbnEpi3-2	chr3_180842287	Zm00001d042808	TBN	PH1	pleckstrin homology domain-containing protein 1 [Zea mays]
		Zm00001d042809	TBN	Os01g0856500	Auxin transporter-like protein 1 [Zea mays]
		Zm00001d042812	TBN	DDB_G0285095	Tetratricopeptide repeat (TPR)-like superfamily protein [Zea mays]
tbnEpi4-1	chr3_133711288	Zm00001d041693	TBN	GC6	Golgin candidate 6 [Zea mays]
		Zm00001d041697	TBN	apgM	Cofactor-independent phosphoglycerate mutase [Zea mays]
tbnEpi4-2	chr3_176927425	Zm00001d042690	TBN	EMB8	embryogenesis-associated protein EMB8 [Zea mays]
tbnEpi5-1	chr10_148202217	Zm00001d026555	TBN	recX	regulatory protein RecX family protein [Zea mays]
		Zm00001d026557	TBN	At5g15710	F-box/kelch-repeat protein [Dichanthelium oligosanthes]
		Zm00001d026559	TBN	PI4KG7	phosphatidylinositol 3- and 4-kinase family protein [Zea mays]
		Zm00001d026560	TBN	At5g50100	PREDICTED: uncharacterized protein At5g50100, mitochondrial-like isoform X1 [Zea mays]
		Zm00001d026575	TBN	RTNLB11	reticulon [Zea mays]
		Zm00001d026577	TBN	Os04g0670200	cysteine protease 1 precursor [Zea mays]
		Zm00001d026578	TBN	RPP2A	60S acidic ribosomal protein P2A-like [Zea mays]
tbnEpi6-1	chr4_144729174	Zm00001d051126	TBN	SUVR4	PREDICTED: histone-lysine N-methyltransferase SUVR4-like isoform X2 [Zea mays]
tbnEpi6-2	chr8_132647172	Zm00001d010901	TBN	rbm8a	RNA-binding (RRM/RBD/RNP motifs) family protein [Zea mays]
		Zm00001d010902	TBN	At3g05170	Phosphoglycerate mutase-like protein AT74H [Zea mays]
tbnEpi7-1	chr4_174672748	Zm00001d051916	TBN	-	unknown [Zea mays]
		Zm00001d051924	TBN	At2g33255	Haloacid dehalogenase-like hydrolase domain-containing protein [Zea mays]
tbnEpi7-2/tbnEpi10-1	chr7_170519258	Zm00001d022103	TBN	-	agenet domain-containing protein / bromo-adjacent homology (BAH) domain-containing protein [Zea mays]
		Zm00001d022106	TBN	Os07g0607800	Acidic leucine-rich nuclear phosphoprotein 32-related protein 1 [Dichanthelium oligosanthes]
		Zm00001d022107	TBN	-	PREDICTED: uncharacterized protein LOC100278234 isoform X1 [Zea mays]
		Zm00001d022108	TBN	-	hypothetical protein ZEAMMB73_Zm00001d022108, partial [Zea mays]
		Zm00001d022111	TBN	RPS3C	40S ribosomal protein S3-1 [Zea mays]
		Zm00001d022112	TBN	-	stress-response A/B barrel domain-containing protein DABB1-like [Aegilops tauschii subsp. tauschii] [Aegilops tauschii]
		Zm00001d022114	TBN	TUBGCP5	Spc97 / Spc98 family of spindle pole body (SBP) component [Zea mays]
		Zm00001d022115	TBN	SRP68	signal recognition particle-related / SRP-related [Zea mays]
tbnEpi8-1	chr6_167994724	Zm00001d038968	TBN	nep2	Aspartic proteinase nepenthesin-2 [Dichanthelium oligosanthes]
		Zm00001d038972	TBN	UBC26	ubiquitin-conjugating enzyme E2 [Zea mays]
tbnEpi8-2/tbnEpi9-1	chr7_136308118	Zm00001d020910	TBN	-	Induced stolen tip protein TUB8 [Zea mays]
tbnEpi9-2	chr10_132100413	Zm00001d025866	TBN	SmD2	Small nuclear ribonucleoprotein family protein [Zea mays]
		Zm00001d025873	TBN	PDF2.1	low-molecular-weight cysteine-rich protein LCR70 precursor [Zea mays]
tbnEpi10-2	chr7_170836267	Zm00001d022124	TBN	RPL27AC	60S ribosomal protein L27a-3 [Zea mays]
		Zm00001d022132	TBN	DDB_G0292028	inter-alpha-trypsin inhibitor heavy chain-related [Zea mays]
		Zm00001d022134	TBN	Os07g0614500	Elongation factor 1-beta [Zea mays]
