# Supplementary material for: Genome-Wide Association Study for Maize Hybrid Performance in a Typical Breeder Population
Source: Int J Mol Sci. 2024 Jan 18;25(2):1190. doi: 10.3390/ijms25021190 (PMC10816832; doi:10.3390/ijms25021190)
Supplement: Supplementary file 1 [file ijms-25-01190-s001.zip › ijms-2770949-supplementary/Table S4.xlsx]

## Sheet: Sheet1
Trait	SNP	GeneID	Mode	FPKM(B73_1)	FPKM(B73_2)	FPKM(Mo17_1)	FPKM(Mo17_2)	FPKM(BM_1)	FPKM(BM_2)	Description
EH	ehEpi1-2	Zm00001d012794	Add/Dom	0.66833	1.97539	NN	NN	0.579847	0.59155	FALSE
	ehEpi1-2	Zm00001d012797	Add/Dom	3.86198	3.76998	NN	NN	2.92771	2.88403	FALSE
	ehEpi1-2	Zm00001d012800	Add/Dom	8.38267	9.95015	5.91822	8.69318	9.44205	10.3101	Overdominance
	ehEpi2-1	Zm00001d015410	Dom	6.28364	2.42917	10.2118	10.6525	2.39775	4.54781	Overdominance
	ehEpi2-2	Zm00001d021278	Dom	4.27803	4.61086	2953.1	2861.16	2.88279	2.83169	Incomplete dominance
	ehEpi2-2	Zm00001d021280	Dom	0.156733	0	3.31413	2.39832	0.17721	0.217818	Incomplete dominance
	ehEpi2-2	Zm00001d021282	Dom	20.8619	16.4777	8.28833	10.0941	19.6005	21.7231	Overdominance
	ehEpi2-2	Zm00001d021283	Dom	2.044	2.26507	45.697	44.7713	2.23986	0.809918	Incomplete dominance
	ehEpi2-2	Zm00001d021284	Dom	0	0	NN	NN	0	0	FALSE
PH/ELL	phSNP5/ellSNP3	Zm00001d037268	Add/Dom	0.397842	0.643499	19.3089	15.4538	1.07098	1.4468	Incomplete dominance
	phSNP5/ellSNP3	Zm00001d037271	Add/Dom	5.37823	5.33827	NN	NN	5.01517	5.39732	FALSE
	phSNP5/ellSNP3	Zm00001d037272	Add/Dom	1.82489	1.94597	0	0	1.7264	2.13454	Incomplete dominance
	phSNP5/ellSNP3	Zm00001d037273	Add/Dom	37.3689	43.0172	1.51567	4.3735	30.791	31.4138	Incomplete dominance
	phSNP5/ellSNP3	Zm00001d037274	Add/Dom	1.36987	0.828294	0.41523	0.320106	0.977386	1.45798	Overdominance
	phSNP5/ellSNP3	Zm00001d037275	Add/Dom	82.9332	74.4598	0	0	80.2172	84.8795	Overdominance
PH	phSNP6	Zm00001d026511	Add/Dom	4.21165	3.7055	2.74922	1.13366	2.77553	3.78938	Incomplete dominance
	phSNP6	Zm00001d026514	Add/Dom	3.3444	2.12963	14.2476	13.487	2.5814	2.5377	Incomplete dominance
	phSNP6	Zm00001d026515	Add/Dom	9.46622	9.78994	56.7864	61.3104	13.084	13.618	Incomplete dominance
	phSNP6	Zm00001d026516	Add/Dom	0.332145	1.07493	7.63166	9.52001	1.74128	1.64007	Incomplete dominance
	phSNP6	Zm00001d026517	Add/Dom	10.3688	7.0753	0.773801	0.8859	7.27778	7.44207	Incomplete dominance
	phSNP6	Zm00001d026518	Add/Dom	4.95597	5.1176	NN	NN	4.2714	4.49687	FALSE
	phSNP6	Zm00001d026521	Add/Dom	0	0.191457	16.1289	16.9124	0.686488	0.463643	Incomplete dominance
	phSNP6	Zm00001d026522	Add/Dom	10.5444	11.7666	9.07037	10.199	12.7427	13.0712	Overdominance
	phSNP6	Zm00001d026528	Add/Dom	3.11294	3.16428	30.2474	31.6834	5.13781	4.62056	Incomplete dominance
	phEpi1-2	Zm00001d037384	Dom	11.2376	8.42045	335.564	306.678	10.7118	11.4731	Incomplete dominance
	phEpi1-2	Zm00001d037386	Dom	3.65989	3.20617	19.9577	21.7425	3.15561	3.45225	Incomplete dominance
	phEpi2-2	Zm00001d010200	Add/Dom	0.892184	0.482318	2.6802	1.98804	0.893138	0.868918	Incomplete dominance
	phEpi2-2	Zm00001d010202	Add/Dom	0.594794	0.70405	97.3649	101.885	0.763723	0.839952	Incomplete dominance
	phEpi2-2	Zm00001d010206	Add/Dom	0.800708	1.56459	14.7834	10.1841	0.516015	1.00093	Incomplete dominance
	phEpi3-1	Zm00001d043795	Dom	7.06204	6.84244	9.00667	10.8445	4.873	6.50322	Overdominance
	phEpi3-1	Zm00001d043797	Dom	9.37573	6.61667	10.2601	11.5646	11.9827	11.6713	Overdominance
	phEpi4-2/phEpi5-1	Zm00001d016590	Add/Dom	1.19505	1.08527	17.7051	19.4313	0.90673	1.21474	Incomplete dominance
	phEpi4-2/phEpi5-1	Zm00001d016591	Add/Dom	5.87258	2.7012	55.5692	49.5932	8.5323	8.39865	Incomplete dominance
	phEpi4-2/phEpi5-1	Zm00001d016593	Add/Dom	0	0	6.52741	4.82148	0	0	Incomplete dominance
	phEpi4-2/phEpi5-1	Zm00001d016595	Add/Dom	0.683072	1.09083	29.9747	33.5833	4.28102	2.05646	Incomplete dominance
	phEpi5-2	Zm00001d019987	Add/Dom	2.65595	1.90113	NN	NN	2.92258	2.75812	FALSE
	phEpi5-2	Zm00001d019988	Add/Dom	0.598147	0.539564	30.1216	32.9394	1.01266	0.823669	Incomplete dominance
	phEpi6-1	Zm00001d021999	Dom	10.2066	10.1594	4.95511	6.17587	12.5695	12.7652	Overdominance
	phEpi6-1	Zm00001d022000	Dom	4.52373	3.41544	NN	NN	3.19409	4.08838	FALSE
	phEpi6-1	Zm00001d022005	Dom	68.4032	67.2203	12.8724	15.1277	68.6587	75.3528	Overdominance
	phEpi6-1	Zm00001d022006	Dom	0.599928	0.831056	70.0102	83.3586	0.847526	1.06361	Incomplete dominance
	phEpi6-2	Zm00001d022230	Dom	11.5722	13.3644	9.43196	9.00356	9.04837	8.74191	Incomplete dominance
	phEpi6-2	Zm00001d022231	Dom	1.88195	1.98588	1.41447	2.16553	2.47339	3.1294	Overdominance
	phEpi6-2	Zm00001d022236	Dom	1.6915	2.14166	234.267	214.497	2.72029	1.80085	Incomplete dominance
	phEpi6-2	Zm00001d022237	Dom	283.711	330.722	71.4165	66.7831	337.336	304.787	Overdominance
	phEpi6-2	Zm00001d022238	Dom	9.03269	8.69959	18.3101	20.2676	10.4463	13.4779	Incomplete dominance
	phEpi6-2	Zm00001d022239	Dom	28.5948	27.4145	1.12183	0.847883	32.6963	33.8272	Overdominance
	phEpi6-2	Zm00001d022240	Dom	1.92036	1.58418	1.27351	1.1768	2.2507	2.18514	Overdominance
	phEpi7-1	Zm00001d047699	Dom	3.81729	4.79438	10.2752	10.5002	6.70703	7.36313	Additivity
RPR_IUE	iueSNP1	Zm00001d033128	Dom	74.0886	71.2623	114.213	125.162	85.0596	82.9004	Incomplete dominance
	iueSNP1	Zm00001d033130	Dom	1.9583	2.38806	2.8142	3.68357	2.44398	1.62729	Overdominance
	iueSNP1	Zm00001d033132	Dom	1479.23	1711.39	1971.29	1804.02	1074.61	1075.28	Overdominance
	iueSNP2	Zm00001d038467	Dom	0	0	1.66394	2.96307	0	0	Incomplete dominance
	iueSNP3	Zm00001d047754	Add/Dom	9.36697	8.41329	4.3563	5.04807	14.5769	17.1234	Overdominance
	iueSNP3	Zm00001d047755	Add/Dom	5.75188	3.6468	14.4466	15.5055	5.20462	1.62122	Overdominance
	iueSNP3	Zm00001d047757	Add/Dom	22.3374	25.0696	3.9071	4.42726	48.7473	33.2599	Overdominance
	iueSNP3	Zm00001d047758	Add/Dom	18.0298	14.9458	102.946	110.465	30.6763	34.9105	Incomplete dominance
	iueEpi3-2	Zm00001d047685	Dom	7.63789	6.46829	21.0365	18.2171	10.0957	9.84872	Incomplete dominance
	iueEpi3-2	Zm00001d047687	Dom	22.9787	22.5933	20.1813	19.8561	14.2961	14.5292	Overdominance
	iueEpi3-2	Zm00001d047689	Dom	1.87247	1.26263	67.424	67.6808	2.47085	2.66924	Incomplete dominance
	iueEpi3-2	Zm00001d047690	Dom	4.84663	5.09473	NN	NN	3.96544	4.19942	FALSE
	iueEpi3-2	Zm00001d047694	Dom	1.92664	1.59297	22.0905	20.7884	4.43127	3.86214	Incomplete dominance
	iueEpi3-2	Zm00001d047697	Dom	23.8298	28.1635	0	1.49847	28.8145	26.5914	Overdominance
RPR_TIAG	tiagSNP1	Zm00001d038982	Dom	3.45984	2.67422	0.455571	0.546557	4.0652	4.17563	Overdominance
	tiagSNP1	Zm00001d038984	Dom	1803.16	1985.16	97.9128	97.9548	2059.07	1956.96	Overdominance
	tiagSNP1	Zm00001d038988	Dom	1.58555	1.7607	7.80057	8.90851	1.65412	1.49941	Incomplete dominance
	tiagEpi1-2	Zm00001d033396	Dom	1.04713	1.09614	1.69471	1.05792	1.00754	1.10495	Incomplete dominance
	tiagEpi1-2	Zm00001d033397	Dom	0.719683	0.4934	0.904117	0.945092	1.17346	1.25891	Overdominance
	tiagEpi1-2	Zm00001d033402	Dom	13.1582	13.815	NN	NN	14.0271	5.24876	FALSE
	tiagEpi2-2	Zm00001d011816	Dom	6.35496	6.60553	90.7445	99.3697	8.60663	8.4365	Incomplete dominance
	tiagEpi2-2	Zm00001d011817	Dom	4.97572	5.06491	34.2533	30.6093	6.28518	6.13665	Incomplete dominance
	tiagEpi2-2	Zm00001d011821	Dom	8.95519	3.83876	4.64501	4.10849	9.24382	9.05307	Overdominance
	tiagEpi2-2	Zm00001d011825	Dom	6.56923	8.83211	4.27643	3.36481	9.33747	9.96877	Overdominance
	tiagEpi2-2	Zm00001d011826	Dom	221.688	264.101	4.66989	5.38735	277.999	251.584	Overdominance
	tiagEpi2-2	Zm00001d011827	Dom	4.24141	3.83744	10.7889	14.0414	7.40515	6.6383	Incomplete dominance
	tiagEpi2-2	Zm00001d011828	Dom	4.0665	4.50862	5.94125	6.44821	7.71492	6.86968	Overdominance
	tiagEpi2-2	Zm00001d011829	Dom	0	0.099455	10.7454	9.75498	0.224553	0.180161	Incomplete dominance
	tiagEpi2-2	Zm00001d011834	Dom	0.366556	0.319321	6.99503	6.76559	0.499868	0.48728	Incomplete dominance
	tiagEpi5-2	Zm00001d038683	Dom	17.568	17.1912	0.512287	1.41544	17.612	19.542	Overdominance
	tiagEpi5-2	Zm00001d038684	Dom	6.40159	6.99511	27.2873	31.4635	6.16204	6.1883	Incomplete dominance
	tiagEpi5-2	Zm00001d038685	Dom	8.5121	3.8982	4.73126	4.79873	7.06544	7.72915	Overdominance
	tiagEpi5-2	Zm00001d038686	Dom	6.24824	17.1425	NN	NN	17.9654	20.0402	FALSE
	tiagEpi5-2	Zm00001d038688	Dom	1.31649	0.923899	0.475685	0.731104	1.33727	1.61207	Overdominance
	tiagEpi5-2	Zm00001d038689	Dom	8.27688	9.54458	18.0214	16.863	9.93316	12.0845	Incomplete dominance
	tiagEpi5-2	Zm00001d038691	Dom	11.8157	11.3663	17.2812	16.7967	9.5829	10.7175	Overdominance
	tiagEpi11-2	Zm00001d051543	Dom	41.6333	44.0678	31.9196	31.4925	54.7935	53.5782	Overdominance
	tiagEpi11-2	Zm00001d051544	Dom	0.416591	0.149918	41.8472	40.4901	0.495719	0.387837	Incomplete dominance
	tiagEpi13-2	Zm00001d047965	Dom	13.0452	13.0747	10.7371	14.9459	8.0314	8.08973	Overdominance
	tiagEpi13-2	Zm00001d047969	Dom	4.04157	4.44015	311.924	326.807	5.55692	6.05823	Incomplete dominance
	tiagEpi13-2	Zm00001d047970	Dom	1.14591	1.18183	15.2517	16.8128	2.83664	2.66196	Incomplete dominance
	tiagEpi14-1	Zm00001d027288	Dom	29.8615	28.9425	62.7843	56.9541	37.3785	44.0668	Incomplete dominance
	tiagEpi14-1	Zm00001d027290	Dom	0	0.158449	NN	NN	2.2514	2.05444	FALSE
	tiagEpi14-1	Zm00001d027291	Dom	329.407	360.899	623.072	620.625	361.094	383.362	Incomplete dominance
	tiagEpi14-1	Zm00001d027293	Dom	46.5636	73.171	49.4522	48.5821	72.305	81.1917	Overdominance
	tiagEpi14-2	Zm00001d012667	Dom	7.6391	5.30917	337.709	335.952	5.38949	8.46205	Incomplete dominance
	tiagEpi14-2	Zm00001d012670	Dom	0.813563	0.498665	10.4166	12.4513	0.532741	0.383894	Incomplete dominance
	tiagEpi14-2	Zm00001d012672	Dom	21.2656	13.5142	7.78763	11.5523	19.6889	23.5388	Overdominance
	tiagEpi14-2	Zm00001d012674	Dom	9.15483	10.1565	0	0.352922	7.71678	11.5794	Incomplete dominance
	tiagEpi14-2	Zm00001d012675	Dom	246.132	251.404	0.649912	0.527468	169.883	177.402	Incomplete dominance
	tiagEpi14-2	Zm00001d012677	Dom	3.3297	3.00908	12.1154	14.7115	3.65439	3.51525	Incomplete dominance
	tiagEpi14-2	Zm00001d012679	Dom	21.3343	19.3299	1.6707	3.07767	20.9299	28.3546	Overdominance
	tiagEpi14-2	Zm00001d012681	Dom	1.83703	0.885602	NN	NN	0.941677	3.45496	FALSE
