# Supplementary material for: Genome-Wide Association Study for Maize Hybrid Performance in a Typical Breeder Population
Source: Int J Mol Sci. 2024 Jan 18;25(2):1190. doi: 10.3390/ijms25021190 (PMC10816832; doi:10.3390/ijms25021190)
Supplement: Supplementary file 1 [file ijms-25-01190-s001.zip › ijms-2770949-supplementary/Table S5.xlsx]

## Sheet: Sheet1
Trait	SNP	GeneID	Mode	CL11_S_readcount(CL11_SvsNG5_S)	NG5_S_readcount(CL11_SvsNG5_S)	log2FoldChange(CL11_SvsNG5_S)	pval(CL11_SvsNG5_S)	padj(CL11_SvsNG5_S)	significant(CL11_SvsNG5_S)	HYB_S_readcount(HYB_SvsCL11_S)	CL11_S_readcount(HYB_SvsCL11_S)	log2FoldChange(HYB_SvsCL11_S)	pval(HYB_SvsCL11_S)	padj(HYB_SvsCL11_S)	significant(HYB_SvsCL11_S)	HYB_S_readcount(HYB_SvsNG5_S)	NG5_S_readcount(HYB_SvsNG5_S)	log2FoldChange(HYB_SvsNG5_S)	pval(HYB_SvsNG5_S)	padj(HYB_SvsNG5_S)	significant(HYB_SvsNG5_S)	readcount_HYB_S	readcount_MPV_S	log2FoldChange	pval	padj	description
GY	gySNP1	Zm00001d032162	Add	2097.16	1432.71	0.54969	6.76e-07	3.02e-06	UP	1481.27	1812.19	-0.2909	0.014916	0.042764	DOWN	1695.95	1422.23	0.25394	0.026166	0.10989	FALSE	1655.2	1639.21	0.014005	0.86207	0.95288	Additivity
	gySNP1	Zm00001d032163	Add	328.951	240.741	0.45039	0.013592	0.027052	UP	246.751	284.191	-0.2038	0.26571	0.40792	FALSE	282.521	238.973	0.24151	0.1924	0.42737	FALSE	275.687	266.025	0.05147	0.69459	0.86049	Additivity
	gySNP1	Zm00001d032164	Add	296.052	210.631	0.49113	0.012609	0.025326	UP	180.227	255.803	-0.50522	0.012023	0.035788	DOWN	206.344	209.088	-0.019054	0.92578	0.9821	FALSE	201.396	235.863	-0.22791	0.11077	0.29819	Additivity
	gySNP1	Zm00001d032166	Add	1100.92	748.809	0.55604	5.13e-06	2e-05	UP	841.439	951.18	-0.17686	0.15356	0.27129	FALSE	963.448	743.342	0.37418	0.02382	0.10218	FALSE	939.999	860.507	0.12747	0.12888	0.32849	Additivity
	gySNP3	Zm00001d044201	Add	247.936	406.976	-0.71497	6.38e-05	0.00020641	DOWN	304.718	214.186	0.50861	0.0069761	0.022636	UP	348.891	403.988	-0.21154	0.20432	0.44467	FALSE	340.457	322.608	0.077694	0.51298	0.73918	Additivity
	gySNP3	Zm00001d044203	Add	733.497	1152.9	-0.65241	9.5e-08	4.78e-07	DOWN	978.04	633.673	0.62615	6.84e-07	6.88e-06	UP	1119.79	1144.44	-0.031408	0.80531	0.92609	FALSE	1092.86	926.819	0.23775	0.0032983	0.024801	NG5-dominance
	gySNP3	Zm00001d044211	Add	591.659	932.459	-0.65627	3.25e-05	0.00011104	DOWN	595.539	511.259	0.22014	0.10342	0.20077	FALSE	681.855	925.658	-0.44101	0.0022156	0.015877	DOWN	665.441	749.087	-0.17082	0.0777	0.2367	Additivity
	gySNP3	Zm00001d044212	Add	5978.5	3037.82	0.97675	3.2e-28	9.25e-27	UP	3106.77	5165.91	-0.73361	1.51e-15	6.38e-14	DOWN	3557.05	3015.58	0.23825	0.019307	0.087006	FALSE	3471.47	4107.73	-0.2428	8.5625e-05	0.0013851	NG5-dominance
	gySNP3	Zm00001d044213	Add	764.647	388.143	0.97821	2.71e-12	2.33e-11	UP	468.673	660.573	-0.49514	0.00033055	0.0016842	DOWN	536.617	385.286	0.47796	0.001443	0.011252	UP	523.624	525.996	-0.0065224	0.96569	0.99816	Additivity
	gySNP4	Zm00001d017857	Add	12780	6287.82	1.0233	1.69e-22	3.4e-21	UP	8094.35	11043.2	-0.44818	1.36e-06	1.27e-05	DOWN	9267.67	6241.79	0.57025	1.91e-09	7.54e-08	UP	9043.89	8666.37	0.061516	0.26909	0.51585	Additivity
	gySNP4	Zm00001d017859	Add	1483.49	1138.64	0.38168	0.0005526	0.001499	UP	1342.77	1281.82	0.067015	0.51155	0.65129	FALSE	1537.4	1130.29	0.4438	0.00011187	0.0013206	UP	1500.33	1227.19	0.28992	9.1443e-05	0.0014641	CL11-dominance
	gySNP4	Zm00001d017860	Add	74.976	235.002	-1.6482	9.24e-11	6.8e-10	DOWN	152.1	64.7672	1.2317	1.06e-05	8.11e-05	UP	174.149	233.28	-0.42174	0.042635	0.15784	FALSE	169.939	158.094	0.10424	0.52109	0.74486	Additivity
	gySNP4	Zm00001d017863	Add	489.324	769.45	-0.65304	2.47e-06	1.01e-05	DOWN	456.713	422.698	0.11166	0.57466	0.70594	FALSE	522.891	763.83	-0.54674	0.0004996	0.0046335	DOWN	510.385	619.698	-0.27998	0.0065012	0.041441	CL11-dominance
	gyEpi1-1	Zm00001d032146	Dom	37.2783	106.264	-1.5112	4.2e-05	0.00013991	DOWN	46.8756	32.1921	0.54213	0.25616	0.39699	FALSE	53.6701	105.483	-0.97483	0.0022806	0.016233	DOWN	52.3761	72.7952	-0.47493	0.068136	0.21752	Additivity
	gyEpi1-2	Zm00001d011525	Add	479.452	611.484	-0.35093	0.013121	0.026198	DOWN	485.491	414.294	0.22879	0.11903	0.22407	FALSE	555.85	606.995	-0.12699	0.37231	0.63183	FALSE	542.506	527.965	0.039196	0.69899	0.86328	Additivity
	gyEpi1-2	Zm00001d011534	Add	2162.14	1809.68	0.25673	0.011256	0.022874	UP	1968.2	1868.16	0.075261	0.43812	0.58404	FALSE	2253.49	1796.43	0.32703	0.0023793	0.016806	UP	2199.15	1871.58	0.23269	0.00061896	0.0067221	CL11-dominance
	gyEpi2-1	Zm00001d002325	Dom	364.326	557.699	-0.61426	7e-05	0.00022497	DOWN	432.459	314.746	0.45837	0.069075	0.14674	FALSE	495.113	553.618	-0.16113	0.40864	0.66421	FALSE	483.318	452.456	0.095194	0.52792	0.75035	Additivity
	gyEpi2-1	Zm00001d002326	Dom	1793.92	1377.26	0.38132	0.0014817	0.0036882	UP	816.35	1550.02	-0.92503	3.75e-12	9.57e-11	DOWN	934.632	1367.22	-0.54877	0.0071987	0.040775	DOWN	912.318	1487.22	-0.70501	1.2154e-12	1.8656e-10	Under-dominance
	gyEpi2-2	Zm00001d014033	Dom	19.7788	52.3035	-1.403	0.007156	0.01529	DOWN	44.9682	17.0748	1.397	0.0087891	0.027575	UP	51.484	51.9219	-0.012218	0.98199	1	FALSE	50.253	36.4579	0.46298	0.14068	0.34622	Additivity
	gyEpi3-1	Zm00001d005986	Dom	68.2278	0.872394	6.2892	1.01e-15	1.19e-14	UP	41.2067	58.9501	-0.51662	0.20267	0.33395	FALSE	47.1818	0.865977	5.7678	7.7e-12	4.32e-10	UP	46.0325	28.1477	0.70964	0.031459	0.12924	Additivity
	gyEpi3-1	Zm00001d005995	Dom	2917.79	1510.12	0.95022	1.93e-22	3.86e-21	UP	1849.18	2520.72	-0.44695	5.89e-06	4.79e-05	DOWN	2117.28	1499.06	0.49815	4.75e-06	8.52e-05	UP	2065.89	2024.79	0.028991	0.66687	0.84351	Additivity
	gyEpi3-1	Zm00001d005998	Dom	1546.55	764.185	1.0171	1.08e-09	6.94e-09	UP	685.364	1336.5	-0.96352	1.17e-08	1.7e-07	DOWN	784.717	758.578	0.048876	0.69971	0.86892	FALSE	765.738	1048.57	-0.4535	1.0294e-07	4.7783e-06	NG5-dominance
	gyEpi3-2	Zm00001d007094	Dom	1237.13	656.975	0.91308	6.42e-14	6.53e-13	UP	671.411	1068.94	-0.67092	5.26e-08	6.6e-07	DOWN	768.738	652.174	0.23724	0.080602	0.24532	FALSE	750.159	865.85	-0.20692	0.017728	0.085605	Additivity
	gyEpi3-2	Zm00001d007095	Dom	639.764	498.553	0.35979	0.008307	0.017483	UP	484.453	552.64	-0.18998	0.16267	0.28346	FALSE	554.681	494.897	0.16453	0.25805	0.51173	FALSE	541.267	534.996	0.016813	0.88181	0.96222	Additivity
	gyEpi3-2	Zm00001d007105	Dom	1698.87	805.531	1.0766	5.19e-22	1.02e-20	UP	995.838	1467.74	-0.55962	4.26e-07	4.47e-06	DOWN	1140.15	799.629	0.51183	3.85e-05	0.00052313	UP	1112.8	1138.06	-0.032393	0.64798	0.83267	Additivity
GM	gmSNP1	Zm00001d001800	Add	2194.78	1397.49	0.65123	1.64e-10	1.17e-09	UP	1604.45	1896.25	-0.24106	0.019465	0.053334	FALSE	1837.02	1387.26	0.40513	0.00028294	0.0028795	UP	1792.69	1663.11	0.10824	0.12822	0.32752	Additivity
	gmSNP1	Zm00001d001808	Add	1280.21	1228.47	0.059518	0.57827	0.66403	FALSE	1346.56	1106.03	0.28388	0.011706	0.035003	UP	1541.72	1219.46	0.3383	0.0032522	0.021718	UP	1504.63	1194.08	0.33351	8.4801e-06	0.00020687	Over-dominance
	gmSNP1	Zm00001d001809	Add	775.381	1364.34	-0.81522	7.44e-12	6.14e-11	DOWN	864.689	669.774	0.36851	0.0045756	0.015882	UP	990.047	1354.31	-0.45199	0.00016166	0.0018008	DOWN	966.058	1059.47	-0.13316	0.10773	0.29274	Additivity
	gmSNP2	Zm00001d013620	Add	520.94	703.053	-0.43252	0.0024911	0.0059053	DOWN	660.67	449.974	0.55409	0.00087935	0.0039235	UP	756.464	697.905	0.11624	0.37555	0.63513	FALSE	738.07	596.93	0.3062	0.00081787	0.0083469	NG5-dominance
	gmSNP5	Zm00001d048217	Add	0	384.485	Inf	9.45e-82	1.44e-79	DOWN	185.322	0	Inf	8.86e-47	2.91e-44	UP	212.187	381.676	-0.84701	2.38e-06	4.67e-05	DOWN	207.055	208.014	-0.0066631	0.98729	1	Additivity
	gmSNP5	Zm00001d048219	Add	49.4669	73.6491	-0.57421	0.11598	0.17581	FALSE	19.2137	42.7522	-1.1539	0.02622	0.06796	FALSE	21.9975	73.1107	-1.7327	3.75e-05	0.0005131	DOWN	21.4728	59.7295	-1.4759	8.482e-06	0.00020687	CL11-dominance
	gmSNP5	Zm00001d048222	Add	1486.85	705.79	1.0749	3.51e-19	5.58e-18	UP	841.935	1284.82	-0.60978	2.17e-07	2.42e-06	DOWN	963.976	700.613	0.46038	0.00031741	0.0031638	UP	940.705	993.43	-0.078676	0.35434	0.60311	Additivity
	gmEpi1-1	Zm00001d003180	Add	1066.56	872.145	0.29032	0.015217	0.029883	UP	728.971	921.501	-0.33812	0.006295	0.020733	DOWN	834.63	865.757	-0.052825	0.67245	0.85284	FALSE	814.52	912.438	-0.16378	0.053585	0.186	Additivity
	gmEpi1-1	Zm00001d003186	Add	33.494	1.33661	4.6473	6.99e-07	3.12e-06	UP	12.5364	28.9502	-1.2075	0.063309	0.13688	FALSE	14.3547	1.3266	3.4357	0.0038059	0.024623	UP	14.0025	14.1864	-0.018828	1	1	Additivity
	gmEpi1-2	Zm00001d048514	Dom	849.551	497.512	0.77197	9.6e-09	5.5e-08	UP	557.138	734.042	-0.39783	0.0031367	0.011507	DOWN	637.9	493.865	0.36921	0.0096366	0.051179	FALSE	622.488	619.447	0.0070663	0.93909	0.9879	Additivity
	gmEpi1-2	Zm00001d048516	Dom	429.393	590.906	-0.46063	0.0023627	0.005627	DOWN	436.652	370.911	0.23541	0.15613	0.27458	FALSE	499.941	586.581	-0.23057	0.10782	0.2971	FALSE	487.902	498.085	-0.029801	0.76013	0.89944	Additivity
	gmEpi1-2	Zm00001d048526	Dom	1122	826.333	0.44127	0.00022062	0.00064565	UP	714.988	969.466	-0.43927	0.00042995	0.0021179	DOWN	818.638	820.265	-0.0028651	0.99997	1	FALSE	798.829	909.431	-0.18708	0.031352	0.12902	Additivity
	gmEpi1-2	Zm00001d048527	Dom	1862.14	3637.33	-0.96592	2.34e-10	1.64e-09	DOWN	2896.41	1608.29	0.84874	3.62e-09	5.73e-08	UP	3316.31	3610.61	-0.12266	0.23935	0.48895	FALSE	3235.99	2742.17	0.23889	0.00014773	0.002189	NG5-dominance
	gmEpi2-2	Zm00001d038217	Dom	854.461	1247.91	-0.54643	1.81e-06	7.59e-06	DOWN	945.088	738.316	0.35621	0.0031402	0.011516	UP	1082.08	1238.79	-0.19512	0.094421	0.27229	FALSE	1055.95	1028.32	0.038245	0.63445	0.82431	Additivity
	gmEpi2-2	Zm00001d038218	Dom	1068.92	2705.79	-1.3399	3.49e-12	2.97e-11	DOWN	1685.94	923.583	0.86824	3.58e-15	1.43e-13	UP	1930.3	2686.07	-0.47667	0.0026036	0.018145	DOWN	1883.85	1909.45	-0.019472	0.85041	0.94763	Additivity
	gmEpi2-2	Zm00001d038223	Dom	444.187	562.222	-0.33997	0.019358	0.037018	DOWN	440.794	383.824	0.19966	0.17984	0.30489	FALSE	504.69	558.095	-0.14511	0.33017	0.59201	FALSE	492.499	487.015	0.016157	0.85959	0.9512	Additivity
	gmEpi2-2	Zm00001d038224	Dom	321.869	761.213	-1.2418	0.00030868	0.00088008	DOWN	334.78	278.114	0.26753	0.11829	0.22298	FALSE	383.303	755.688	-0.97931	0.0024507	0.017255	DOWN	374.07	546.504	-0.54692	0.0073973	0.045345	CL11-dominance
	gmEpi2-2	Zm00001d038225	Dom	885.673	1211.44	-0.45188	0.00020795	0.00061203	DOWN	1104.38	765.377	0.529	5.46e-06	4.48e-05	UP	1264.48	1202.59	0.072401	0.55535	0.77769	FALSE	1233.9	1020.4	0.27409	0.00041775	0.004981	NG5-dominance
	gmEpi2-2	Zm00001d038227	Dom	793.139	1567.25	-0.98259	6e-18	8.71e-17	DOWN	1134.58	685.263	0.72744	1.89e-09	3.14e-08	UP	1299.01	1555.78	-0.26022	0.020147	0.089927	FALSE	1267.83	1176.3	0.10811	0.16908	0.38915	Additivity
