# Supplementary material for: Genome-Wide Association Study for Maize Hybrid Performance in a Typical Breeder Population
Source: Int J Mol Sci. 2024 Jan 18;25(2):1190. doi: 10.3390/ijms25021190 (PMC10816832; doi:10.3390/ijms25021190)
Supplement: Supplementary file 1 [file ijms-25-01190-s001.zip › ijms-2770949-supplementary/Table S6.xlsx]

## Sheet: Sheet1
trait	SNP	GeneID	Mode	CL11_F_readcount(CL11_FvsNG5_F)	NG5_F_readcount(CL11_FvsNG5_F)	log2FoldChange(CL11_FvsNG5_F)	pval(CL11_FvsNG5_F)	padj(CL11_FvsNG5_F)	significant(CL11_FvsNG5_F)	HYB_F_readcount(HYB_FvsCL11_F)	CL11_F_readcount(HYB_FvsCL11_F)	log2FoldChange(HYB_FvsCL11_F)	pval(HYB_FvsCL11_F)	padj(HYB_FvsCL11_F)	significant(HYB_FvsCL11_F)	HYB_F_readcount(HYB_FvsNG5_F)	NG5_F_readcount(HYB_FvsNG5_F)	log2FoldChange(HYB_FvsNG5_F)	pval(HYB_FvsNG5_F)	padj(HYB_FvsNG5_F)	significant(HYB_FvsNG5_F)	readcount_HYB_F	readcount_MPV_F	log2FoldChange	pval	padj	description
GY	gySNP1	Zm00001d032164	Add	318.639	214.063	0.57389	0.0049275	0.013893	UP	254.42	310.995	-0.28968	0.10849	0.22024	FALSE	256.629	210.203	0.2879	0.17897	0.52733	FALSE	259.62	261.87	-0.012445	0.92452	0.98545	Additivity
	gySNP1	Zm00001d032166	Add	1211.56	847.434	0.51569	8e-05	0.00035691	UP	883.912	1182.51	-0.41987	0.0027895	0.012057	DOWN	891.477	832.293	0.099106	0.60376	0.88805	FALSE	902.11	1009.63	-0.16245	0.14872	0.41663	Additivity
	gySNP3	Zm00001d044201	Add	298.572	464.247	-0.63681	0.00032734	0.0012684	DOWN	417.85	291.405	0.51996	0.0020353	0.0093241	UP	421.464	455.919	-0.11337	0.4879	0.82876	FALSE	426.407	376.012	0.18145	0.11128	0.35292	Additivity
	gySNP3	Zm00001d044203	Add	783.231	1281.42	-0.71024	1.29e-07	9.61e-07	DOWN	1039.18	764.437	0.44298	0.00045922	0.0026787	UP	1048.16	1258.51	-0.26386	0.043348	0.21962	FALSE	1060.49	1016.41	0.061242	0.44809	0.72737	Additivity
	gySNP3	Zm00001d044211	Add	478.518	899.185	-0.91005	1.14e-09	1.11e-08	DOWN	626.116	467.029	0.42292	0.045572	0.11371	FALSE	631.471	883.103	-0.48387	0.0080591	0.064222	FALSE	639.013	678.876	-0.087304	0.45546	0.7339	Additivity
	gySNP3	Zm00001d044212	Add	5466.68	3320.61	0.71922	1.48e-11	1.83e-10	UP	3587.45	5335.42	-0.57264	3.67e-09	7.02e-08	DOWN	3618.47	3261.08	0.15003	0.16804	0.50985	FALSE	3660.93	4320.68	-0.23905	0.00030599	0.0058446	NG5-dominance
	gySNP3	Zm00001d044213	Add	860.779	403.675	1.0924	5.6e-13	8.04e-12	UP	623.024	840.125	-0.43131	0.001053	0.0053806	DOWN	628.423	396.425	0.66469	2.28e-05	0.0004768	UP	635.773	620.582	0.034891	0.73928	0.90746	Additivity
	gySNP4	Zm00001d017857	Add	13547.1	8146.88	0.73367	4.68e-13	6.79e-12	UP	9381.13	13221.9	-0.4951	8.05e-08	1.24e-06	DOWN	9462.68	8001.18	0.24204	0.016383	0.10908	FALSE	9572.77	10655.3	-0.15456	0.026324	0.14555	Additivity
	gySNP4	Zm00001d017860	Add	99.1161	280.408	-1.5003	1.44e-10	1.56e-09	DOWN	197.492	96.741	1.0296	1.42e-05	0.00013036	UP	199.199	275.377	-0.4672	0.021012	0.13081	FALSE	201.538	187.13	0.10701	0.47639	0.75019	Additivity
	gySNP4	Zm00001d017863	Add	448.432	706.222	-0.65523	1.72e-05	8.81e-05	DOWN	506.639	437.68	0.21108	0.15682	0.28824	FALSE	511.012	693.536	-0.44061	0.00279	0.028034	DOWN	517.026	569.009	-0.13822	0.18187	0.46246	Additivity
	gyEpi1-1	Zm00001d032146	Dom	38.2857	102.336	-1.4184	0.00010189	0.00044434	DOWN	74.0856	37.3662	0.98746	0.0087153	0.030783	UP	74.7202	100.496	-0.42757	0.16478	0.50461	FALSE	75.6103	69.3632	0.12441	0.6138	0.83912	Additivity
	gyEpi1-2	Zm00001d011525	Add	566.571	770.583	-0.44369	0.0027999	0.0084998	DOWN	609.558	552.974	0.14055	0.33449	0.49554	FALSE	614.799	756.761	-0.29972	0.036596	0.19523	FALSE	622.079	658.775	-0.082687	0.4007	0.68905	Additivity
	gyEpi2-1	Zm00001d002323	Dom	774.749	969.211	-0.32308	0.018006	0.042229	DOWN	887.694	756.167	0.23136	0.07151	0.16016	FALSE	895.406	951.821	-0.088149	0.50279	0.83836	FALSE	905.836	858.522	0.077396	0.37832	0.66983	Additivity
	gyEpi2-1	Zm00001d002326	Dom	1432.96	1259.24	0.18645	0.22093	0.32964	FALSE	904.437	1398.6	-0.62889	1.39e-07	2.05e-06	DOWN	912.213	1236.77	-0.43913	0.046731	0.23139	FALSE	923.016	1320.89	-0.51708	2.0728e-07	1.4425e-05	NG5-dominance
	gyEpi3-1	Zm00001d005986	Dom	90.3563	1.05485	6.4205	1.25e-19	3.08e-18	UP	57.4012	88.1902	-0.61954	0.059613	0.1393	FALSE	57.9023	1.03669	5.8036	2.91e-13	2.16e-11	UP	58.5714	44.0428	0.41129	0.14536	0.41185	Additivity
	gyEpi3-1	Zm00001d005995	Dom	2456.86	1379.2	0.83298	2.97e-10	3.1e-09	UP	1944.2	2397.96	-0.30263	0.0047343	0.018529	DOWN	1961.04	1354.6	0.53376	0.00019901	0.0030677	UP	1983.99	1878.76	0.078626	0.26791	0.56559	Additivity
	gyEpi3-1	Zm00001d005998	Dom	1192.16	666.761	0.83834	4.73e-10	4.85e-09	UP	771.265	1163.53	-0.59322	1.18e-06	1.4e-05	DOWN	777.944	654.812	0.24859	0.078095	0.32635	FALSE	787.052	913.559	-0.21504	0.015055	0.10126	Additivity
	gyEpi3-2	Zm00001d007094	Dom	1237.39	667.648	0.89014	3.13e-11	3.72e-10	UP	777.762	1207.7	-0.63486	2.27e-07	3.18e-06	DOWN	784.481	655.715	0.25867	0.060062	0.2751	FALSE	793.701	934.031	-0.23487	0.0085353	0.068863	Additivity
	gyEpi3-2	Zm00001d007096	Dom	2087.34	1745.02	0.25843	0.027105	0.059715	FALSE	1644.79	2037.29	-0.30875	0.0048733	0.018996	DOWN	1659.07	1713.79	-0.046817	0.72229	0.93731	FALSE	1678.42	1881.12	-0.16449	0.030417	0.15952	Additivity
	gyEpi3-2	Zm00001d007105	Dom	1800.85	808.086	1.1561	1.04e-19	2.58e-18	UP	1193.07	1757.65	-0.55897	7.46e-07	9.36e-06	DOWN	1203.46	793.607	0.60069	4.58e-06	0.00011403	UP	1217.42	1279.19	-0.071402	0.37361	0.66597	Additivity
GM	gmSNP1	Zm00001d001800	Add	2312.54	1578.26	0.55114	0.0018881	0.0060196	UP	1826.28	2256.96	-0.30547	0.057495	0.13575	FALSE	1842.16	1550.01	0.24913	0.033656	0.18393	FALSE	1863.58	1915.52	-0.039653	0.65601	0.86484	Additivity
	gmSNP1	Zm00001d001803	Add	4311.42	3566.47	0.27367	0.0119	0.0295	UP	4073.45	4208.03	-0.046893	0.647	0.7756	FALSE	4108.7	3502.53	0.23028	0.033164	0.18176	FALSE	4156.87	3870.61	0.10294	0.11657	0.36282	Additivity
	gmSNP1	Zm00001d001809	Add	896.48	1436.88	-0.6806	7.59e-05	0.00034006	DOWN	1327.92	874.981	0.60185	5.23e-07	6.78e-06	UP	1339.45	1411.02	-0.075096	0.5648	0.8706	FALSE	1355.07	1151.48	0.23488	0.0038006	0.039134	NG5-dominance
	gmSNP2	Zm00001d013620	Add	646.177	788.446	-0.28708	0.047503	0.095417	FALSE	853.91	630.675	0.43719	0.00095884	0.0049865	UP	861.287	774.305	0.15359	0.26464	0.64436	FALSE	871.41	705.983	0.30372	0.00077885	0.011973	NG5-dominance
	gmSNP5	Zm00001d048217	Add	12.8093	444.427	-5.1167	1.04e-66	1.53e-64	DOWN	232.096	12.4966	4.2151	1.39e-36	1.95e-34	UP	234.115	436.448	-0.89859	5.49e-07	1.67e-05	DOWN	236.837	226.87	0.062031	0.67016	0.87386	Additivity
	gmSNP5	Zm00001d048222	Add	1401.74	798.967	0.81101	3.63e-10	3.77e-09	UP	943.569	1368.08	-0.53595	4.54e-06	4.68e-05	DOWN	951.768	784.649	0.27856	0.03859	0.20231	FALSE	962.85	1081.7	-0.16792	0.044843	0.20365	Additivity
	gmEpi1-1	Zm00001d003186	Add	22.2661	1.51983	3.8729	0.00032247	0.0012514	UP	8.65428	21.7331	-1.3284	0.073332	0.16342	FALSE	8.73271	1.493	2.5482	0.085838	0.34581	FALSE	8.82732	11.3144	-0.35811	0.65819	0.86627	Additivity
	gmEpi1-2	Zm00001d048514	Dom	977.242	551.676	0.82489	6e-09	5.33e-08	UP	702.175	953.789	-0.44184	0.00050947	0.0029324	DOWN	708.25	541.791	0.38652	0.008256	0.065632	FALSE	716.555	750.675	-0.067113	0.46832	0.74441	Additivity
	gmEpi1-2	Zm00001d048524	Dom	74.6165	123.483	-0.72674	0.015226	0.036536	DOWN	90.8266	72.8269	0.31864	0.30477	0.46496	FALSE	91.604	121.256	-0.40458	0.14456	0.47224	FALSE	92.6966	97.645	-0.07503	0.7404	0.90826	Additivity
	gmEpi1-2	Zm00001d048527	Dom	1902.61	3477.82	-0.8702	9.68e-15	1.63e-13	DOWN	3167.98	1857.03	0.77057	7.42e-11	1.87e-09	UP	3195.59	3415.47	-0.096001	0.38168	0.75428	FALSE	3232.61	2649.51	0.28698	2.7276e-05	0.0008938	NG5-dominance
	gmEpi2-2	Zm00001d038218	Dom	958.707	3052.49	-1.6708	2.49e-18	5.63e-17	DOWN	2104.24	935.716	1.1692	1.1e-24	8.74e-23	UP	2122.41	2997.58	-0.49809	0.00061132	0.0078608	DOWN	2147.38	1984.67	0.11368	0.29294	0.59055	Additivity
	gmEpi2-2	Zm00001d038224	Dom	340.867	734.664	-1.1079	0.015989	0.038131	DOWN	431.733	332.707	0.37589	0.016258	0.050973	FALSE	435.494	721.372	-0.72809	0.076618	0.3217	FALSE	440.543	531.754	-0.27148	0.2576	0.55506	Additivity
	gmEpi2-2	Zm00001d038225	Dom	965.232	1518.34	-0.65355	2.04e-07	1.48e-06	DOWN	1498.07	942.092	0.66917	1.08e-08	1.92e-07	UP	1511	1491.06	0.019172	0.90736	0.99141	FALSE	1528.79	1224.24	0.3205	4.166e-05	0.001243	NG5-dominance
	gmEpi2-2	Zm00001d038227	Dom	1120.26	1542.02	-0.46099	0.00024565	0.00097915	DOWN	1294.37	1093.39	0.24344	0.03851	0.1001	FALSE	1305.59	1514.39	-0.21403	0.082626	0.33745	FALSE	1320.84	1310.55	0.011278	0.87672	0.96695	Additivity
