# Supplementary material for: Genome-Wide Association Study for Maize Hybrid Performance in a Typical Breeder Population
Source: Int J Mol Sci. 2024 Jan 18;25(2):1190. doi: 10.3390/ijms25021190 (PMC10816832; doi:10.3390/ijms25021190)
Supplement: Supplementary file 1 [file ijms-25-01190-s001.zip › ijms-2770949-supplementary/Table S7.xlsx]

## Sheet: Sheet1
Hybrid varieties name	Approval No	Approved by	female	male
ShaanDan 679	20220397	National/China	KA105	KB179
ShaanDan 638	20220117	National/China	KA105	KB024
ShaanDan 660	20210062	National/China	KA105	KB089
ShaanDan 642	20210530	National/China	KA105	KB207
ShaanDan 620	20200264	National/China	KA105	KB106
ShaanDan 632	20220065	Province/Shaanxi	KA105	KB074
ShaanDan 697	20220063	Province/Shaanxi	KA105	KB121
ShaanDan 635	20220050	Province/Shaanxi	KA105	KB019
ShaanDan 673	20220044	Province/Shaanxi	KA105	KB066
ShaanDan 630	20220008	Province/Shaanxi	KA105	KB028
ShaanDan 608	20210055	Province/Shaanxi	KA105	KB085
ShaanDan 682	20210049	Province/Shaanxi	KA105	KB139
ShaanDan 669	2020061	Province/Shaanxi	KA105	KB109
ShaanDan 619	2020053	Province/Shaanxi	KA105	KB020
ShaanDan 662	2020046	Province/Shaanxi	KA105	KB128
ShaanDan 659	2020010	Province/Shaanxi	KA105	KB107
ShaanDan 658	2019001	Province/Shaanxi	KA105	KB025
ShaanDan 618	2015006	Province/Shaanxi	KA105	KB081
